# Supplementary material for: The spider genus Pterotricha in Iran, with the description of a new genus (Araneae, Gnaphosidae)
Source: Zookeys. 2018 Jul 30;777:17–41. doi: 10.3897/zookeys.777.26745 (PMC6108275; doi:10.3897/zookeys.777.26745)
Supplement: XML Treatment for Pterotricha [file zookeys.777.26745-treatment1.xml]

<!DOCTYPE tp:taxon-treatment
  PUBLIC "-//TaxonX//DTD Taxonomic Treatment Publishing DTD v0 20100105//EN" "tax-treatment-NSO.dtd">
<tp:taxon-treatment xmlns:tp="http://www.plazi.org/taxpub"><tp:treatment-meta><kwd-group><label>Taxon classification</label><kwd><named-content xmlns:xlink="http://www.w3.org/1999/xlink" content-type="kingdom">Animalia</named-content></kwd><kwd><named-content xmlns:xlink="http://www.w3.org/1999/xlink" content-type="order">Araneae</named-content></kwd><kwd><named-content xmlns:xlink="http://www.w3.org/1999/xlink" content-type="family">Gnaphosidae</named-content></kwd></kwd-group><mixed-citation publication-type="journal"><person-group><name><surname>Zamani</surname><given-names>Alireza</given-names></name><name><surname>Seiedy</surname><given-names>Marjan</given-names></name><name><surname>Saboori</surname><given-names>Alireza</given-names></name><name><surname>Marusik</surname><given-names>Yuri M.</given-names></name></person-group><article-title>The spider genus <italic><tp:taxon-name><tp:taxon-name-part taxon-name-part-type="genus" reg="Pterotricha">Pterotricha</tp:taxon-name-part></tp:taxon-name></italic> in Iran, with the description of a new genus (<tp:taxon-name><tp:taxon-name-part taxon-name-part-type="order">Araneae</tp:taxon-name-part></tp:taxon-name>, <tp:taxon-name><tp:taxon-name-part taxon-name-part-type="family">Gnaphosidae</tp:taxon-name-part></tp:taxon-name>)</article-title><source>Zookeys</source><day>30</day><month>7</month><year>2018</year><volume>777</volume><fpage>17</fpage><lpage>41</lpage><pub-id pub-id-type="doi">10.3897/zookeys.777.26745</pub-id></mixed-citation></tp:treatment-meta><tp:nomenclature><tp:taxon-name>
              <tp:taxon-name-part taxon-name-part-type="genus" reg="Pterotricha">Pterotricha</tp:taxon-name-part>
            </tp:taxon-name><tp:taxon-authority>Kulczyński, 1903: 43.</tp:taxon-authority><tp:nomenclature-citation-list><tp:nomenclature-citation><tp:taxon-name>
                  <tp:taxon-name-part taxon-name-part-type="genus" reg="Bobineus">Bobineus</tp:taxon-name-part>
                </tp:taxon-name><comment><xref ref-type="bibr" rid="B12">Roewer 1955</xref>: 773.</comment></tp:nomenclature-citation><tp:nomenclature-citation><tp:taxon-name>
                  <tp:taxon-name-part taxon-name-part-type="genus" reg="Pterotricha">Pterotricha</tp:taxon-name-part>
                </tp:taxon-name><comment>: <xref ref-type="bibr" rid="B1">Dalmas 1921</xref>: 248; <xref ref-type="bibr" rid="B4">Levy 1995</xref>: 944; <xref ref-type="bibr" rid="B9">Murphy 2007</xref>: 122–123.</comment></tp:nomenclature-citation></tp:nomenclature-citation-list></tp:nomenclature><tp:treatment-sec sec-type="type species" id="SECID0EMNAC"><title>Type species.</title><p><italic><tp:taxon-name><tp:taxon-name-part taxon-name-part-type="genus" reg="Aranea">Aranea</tp:taxon-name-part><tp:taxon-name-part taxon-name-part-type="species" reg="lentiginosa">lentiginosa</tp:taxon-name-part></tp:taxon-name></italic> C. L. Koch, 1837.</p></tp:treatment-sec><tp:treatment-sec sec-type="comments" id="SECID0E4NAC"><title>Comments.</title><p>The genus belongs to <tp:taxon-name><tp:taxon-name-part taxon-name-part-type="subfamily">Gnaphosinae</tp:taxon-name-part></tp:taxon-name>, and like all other members of this subfamily has a serrated keel on chelicera. It is easily distinguished from all other <tp:taxon-name><tp:taxon-name-part taxon-name-part-type="subfamily">Gnaphosinae</tp:taxon-name-part></tp:taxon-name> by long to very long spinnerets (Figs <xref ref-type="fig" rid="F1">1c</xref>, <xref ref-type="fig" rid="F4">4a</xref>, <xref ref-type="fig" rid="F6">6a–b</xref>, <xref ref-type="fig" rid="F10">10b–c</xref>, <xref ref-type="fig" rid="F11">11g</xref>), the male palp with squarrose tibial apophysis and a heavily sclerotized (non-membranous) and pointed “conductor”. Most of the species have a stylus on embolus (vs. lacking in all other genera).</p></tp:treatment-sec><tp:treatment-sec sec-type="distribution" id="SECID0E4OAC"><title>Distribution.</title><p>The genus is known from Spain to South Africa, to western India, with a single, doubtful record of <italic><tp:taxon-name><tp:taxon-name-part taxon-name-part-type="genus" reg="Pterotricha">Pterotricha</tp:taxon-name-part><tp:taxon-name-part taxon-name-part-type="species" reg="saga">saga</tp:taxon-name-part></tp:taxon-name></italic> (Dönitz &amp; Strand, 1906) from Japan (most likely belonging to <italic><tp:taxon-name><tp:taxon-name-part taxon-name-part-type="genus" reg="Callilepis">Callilepis</tp:taxon-name-part></tp:taxon-name></italic> Westring, 1874).</p></tp:treatment-sec><tp:treatment-sec><!--Section generated to contain objects referenced in tp:taxon-treatment.--><fig id="F1" position="float" orientation="portrait"><label>Figure 1.</label><caption><p>Female of <italic><tp:taxon-name><tp:taxon-name-part taxon-name-part-type="genus" reg="Pterotricha">Pterotricha</tp:taxon-name-part><tp:taxon-name-part taxon-name-part-type="species" reg="dalmasi">dalmasi</tp:taxon-name-part></tp:taxon-name></italic> (?). <bold>a</bold> habitus, dorsal <bold>b</bold> cephalic part of carapace, dorsal <bold>c</bold> spinnerets, ventral <bold>d, e</bold> epigyne, ventral and dorsal <bold>f</bold> right receptacle, dorsal. Scale bars = 0.2 mm if not otherwise indicated. Abbreviation: <italic>Gr</italic> receptacular gland.</p></caption><graphic xmlns:xlink="http://www.w3.org/1999/xlink" xlink:href="zookeys-777-017-g001.jpg" position="float" orientation="portrait" xlink:type="simple" id="oo_219702.jpg"/></fig><fig id="F4" position="float" orientation="portrait"><label>Figure 4.</label><caption><p><italic><tp:taxon-name><tp:taxon-name-part taxon-name-part-type="genus" reg="Pterotricha">Pterotricha</tp:taxon-name-part><tp:taxon-name-part taxon-name-part-type="species" reg="pseudoparasyriaca">pseudoparasyriaca</tp:taxon-name-part></tp:taxon-name></italic>. <bold>a</bold> male habitus, dorsal <bold>b–c</bold> male chelicera, pro- and retrolateral <bold>d</bold> palp, retrolateral <bold>e, f</bold> epigyne, dorsal and ventral. Scale bars 0.2 mm if not otherwise indicated. Abbreviations: <italic>Gr</italic> receptacular gland; <italic>Re</italic> receptacle.</p></caption><graphic xmlns:xlink="http://www.w3.org/1999/xlink" xlink:href="zookeys-777-017-g004.jpg" position="float" orientation="portrait" xlink:type="simple" id="oo_219705.jpg"/></fig><fig id="F6" position="float" orientation="portrait"><label>Figure 6.</label><caption><p>Habitus of male <italic><tp:taxon-name><tp:taxon-name-part taxon-name-part-type="genus" reg="Pterotricha">Pterotricha</tp:taxon-name-part><tp:taxon-name-part taxon-name-part-type="species" reg="strandi">strandi</tp:taxon-name-part></tp:taxon-name></italic> (<bold>a–b</bold>) and male palp of the holotype of <italic><tp:taxon-name><tp:taxon-name-part taxon-name-part-type="genus" reg="Pterotricha">P.</tp:taxon-name-part><tp:taxon-name-part taxon-name-part-type="species" reg="tikaderi">tikaderi</tp:taxon-name-part></tp:taxon-name></italic> (<bold>c–f</bold>). <bold>a</bold> whole specimen, dorsal <bold>b</bold> abdomen, ventral <bold>c–f</bold> ventral, retrolateral, dorsal and prolateral. Scale bar = 0.2 mm if not otherwise indicated.</p></caption><graphic xmlns:xlink="http://www.w3.org/1999/xlink" xlink:href="zookeys-777-017-g006.jpg" position="float" orientation="portrait" xlink:type="simple" id="oo_219707.jpg"/></fig><fig id="F10" position="float" orientation="portrait"><label>Figure 10.</label><caption><p>Habitus of <italic><tp:taxon-name><tp:taxon-name-part taxon-name-part-type="genus" reg="Iranotricha">Iranotricha</tp:taxon-name-part><tp:taxon-name-part taxon-name-part-type="species" reg="lutensis">lutensis</tp:taxon-name-part></tp:taxon-name></italic> Zamani &amp; Marusik sp. n., male. <bold>a</bold> prosoma, dorsal <bold>b–c</bold> body, dorsal and ventral <bold>d</bold> whole specimen, dorsal.</p></caption><graphic xmlns:xlink="http://www.w3.org/1999/xlink" xlink:href="zookeys-777-017-g010.jpg" position="float" orientation="portrait" xlink:type="simple" id="oo_219711.jpg"/></fig><fig id="F11" position="float" orientation="portrait"><label>Figure 11.</label><caption><p>Somatic characters of <italic><tp:taxon-name><tp:taxon-name-part taxon-name-part-type="genus" reg="Iranotricha">Iranotricha</tp:taxon-name-part><tp:taxon-name-part taxon-name-part-type="species" reg="lutensis">lutensis</tp:taxon-name-part></tp:taxon-name></italic> Zamani &amp; Marusik sp. n. (<bold>a–d</bold>), <italic><tp:taxon-name><tp:taxon-name-part taxon-name-part-type="genus" reg="Pterotricha">Pterotricha</tp:taxon-name-part><tp:taxon-name-part taxon-name-part-type="species" reg="strandi">strandi</tp:taxon-name-part></tp:taxon-name></italic> (<bold>e–f</bold>) and <italic><tp:taxon-name><tp:taxon-name-part taxon-name-part-type="genus" reg="Pterotricha">P.</tp:taxon-name-part><tp:taxon-name-part taxon-name-part-type="species" reg="montana">montana</tp:taxon-name-part></tp:taxon-name></italic> (<bold>g</bold>). <bold>a, b</bold> chelicera, retrolateral and meso-prolateral <bold>c, f</bold> tarsus I, prolateral <bold>d, e</bold> tarsus IV, prolateral <bold>g</bold> spinnerets, ventral.</p></caption><graphic xmlns:xlink="http://www.w3.org/1999/xlink" xlink:href="zookeys-777-017-g011.jpg" position="float" orientation="portrait" xlink:type="simple" id="oo_219712.jpg"/></fig></tp:treatment-sec><ref-list><ref id="B12"><mixed-citation xmlns:xlink="http://www.w3.org/1999/xlink" xlink:type="simple"><person-group><name name-style="western"><surname>Roewer</surname><given-names>CF</given-names></name></person-group> (<year>1955</year>) <article-title>Die Araneen der Österreichischen Iran-Expedition 1949/50.</article-title><source>Sitzungsberichte der Österreichischen Akademie der Wissenschaften (I)</source><volume>164</volume>: <fpage>751</fpage>–<lpage>782</lpage>.</mixed-citation></ref><ref id="B1"><mixed-citation xmlns:xlink="http://www.w3.org/1999/xlink" xlink:type="simple"><person-group><name name-style="western"><surname>Dalmas</surname><given-names>R de</given-names></name></person-group> (<year>1921</year>) <article-title>Monographie des araignées de la section des <italic><tp:taxon-name><tp:taxon-name-part taxon-name-part-type="genus">Pterotricha</tp:taxon-name-part></tp:taxon-name></italic> (Aran. <tp:taxon-name><tp:taxon-name-part taxon-name-part-type="family">Gnaphosidae</tp:taxon-name-part></tp:taxon-name>).</article-title><source>Annales de la Société Entomologique de France</source><volume>89</volume>: <fpage>233</fpage>–<lpage>328</lpage>.</mixed-citation></ref><ref id="B4"><mixed-citation xmlns:xlink="http://www.w3.org/1999/xlink" xlink:type="simple"><person-group><name name-style="western"><surname>Levy</surname><given-names>G</given-names></name></person-group> (<year>1995</year>) <article-title>Revision of the spider subfamily <tp:taxon-name><tp:taxon-name-part taxon-name-part-type="subfamily">Gnaphosinae</tp:taxon-name-part></tp:taxon-name> in Israel (<tp:taxon-name><tp:taxon-name-part taxon-name-part-type="order">Araneae</tp:taxon-name-part></tp:taxon-name>: <tp:taxon-name><tp:taxon-name-part taxon-name-part-type="family">Gnaphosidae</tp:taxon-name-part></tp:taxon-name>).</article-title><source>Journal of Natural History</source><volume>29</volume>: <fpage>919</fpage>–<lpage>981</lpage>. <ext-link xlink:type="simple" ext-link-type="doi" xlink:href="10.1080/00222939500770351">https://doi.org/10.1080/00222939500770351</ext-link></mixed-citation></ref><ref id="B9"><mixed-citation xmlns:xlink="http://www.w3.org/1999/xlink" xlink:type="simple"><person-group><name name-style="western"><surname>Murphy</surname><given-names>J</given-names></name></person-group> (<year>2007</year>) Gnaphosid genera of the world. British Arachnological Society, St Neots, Cambridgeshire, 1–92[1]; 93–605[2].</mixed-citation></ref></ref-list></tp:taxon-treatment>
