# Supplementary material for: The spider genus Pterotricha in Iran, with the description of a new genus (Araneae, Gnaphosidae)
Source: Zookeys. 2018 Jul 30;777:17–41. doi: 10.3897/zookeys.777.26745 (PMC6108275; doi:10.3897/zookeys.777.26745)
Supplement: XML Treatment for Pterotricha kovblyuki [file zookeys.777.26745-treatment3.xml]

<!DOCTYPE tp:taxon-treatment
  PUBLIC "-//TaxonX//DTD Taxonomic Treatment Publishing DTD v0 20100105//EN" "tax-treatment-NSO.dtd">
<tp:taxon-treatment xmlns:tp="http://www.plazi.org/taxpub"><tp:treatment-meta><kwd-group><label>Taxon classification</label><kwd><named-content xmlns:xlink="http://www.w3.org/1999/xlink" content-type="kingdom">Animalia</named-content></kwd><kwd><named-content xmlns:xlink="http://www.w3.org/1999/xlink" content-type="order">Araneae</named-content></kwd><kwd><named-content xmlns:xlink="http://www.w3.org/1999/xlink" content-type="family">Gnaphosidae</named-content></kwd></kwd-group><mixed-citation publication-type="journal"><person-group><name><surname>Zamani</surname><given-names>Alireza</given-names></name><name><surname>Seiedy</surname><given-names>Marjan</given-names></name><name><surname>Saboori</surname><given-names>Alireza</given-names></name><name><surname>Marusik</surname><given-names>Yuri M.</given-names></name></person-group><article-title>The spider genus <italic><tp:taxon-name><tp:taxon-name-part taxon-name-part-type="genus" reg="Pterotricha">Pterotricha</tp:taxon-name-part></tp:taxon-name></italic> in Iran, with the description of a new genus (<tp:taxon-name><tp:taxon-name-part taxon-name-part-type="order">Araneae</tp:taxon-name-part></tp:taxon-name>, <tp:taxon-name><tp:taxon-name-part taxon-name-part-type="family">Gnaphosidae</tp:taxon-name-part></tp:taxon-name>)</article-title><source>Zookeys</source><day>30</day><month>7</month><year>2018</year><volume>777</volume><fpage>17</fpage><lpage>41</lpage><pub-id pub-id-type="doi">10.3897/zookeys.777.26745</pub-id></mixed-citation></tp:treatment-meta><tp:nomenclature><tp:taxon-name>
              <tp:taxon-name-part taxon-name-part-type="genus" reg="Pterotricha">Pterotricha</tp:taxon-name-part>
              <tp:taxon-name-part taxon-name-part-type="species" reg="kovblyuki">kovblyuki</tp:taxon-name-part>
              <object-id xmlns:xlink="http://www.w3.org/1999/xlink" content-type="zoobank" xlink:type="simple">http://zoobank.org/E55B2388-5DB7-4BAE-8355-5F3AB9072CD3</object-id>
            </tp:taxon-name><tp:taxon-authority>Zamani &amp; Marusik</tp:taxon-authority><tp:taxon-status xmlns:xlink="http://www.w3.org/1999/xlink" xlink:type="simple">sp. n.</tp:taxon-status><xref ref-type="fig" rid="F2">Figs 2</xref><xref ref-type="fig" rid="F16">, 16</xref></tp:nomenclature><tp:treatment-sec sec-type="material" id="SECID0EJJAE"><title>Type.</title><p>Holotype ♂ (<named-content xmlns:xlink="http://www.w3.org/1999/xlink" content-type="dwc:institutional_code" xlink:type="simple">AZMI</named-content>), IRAN: <italic>Ilam Province</italic>: Mehran County, 2001 (F. Mozaffarian).</p></tp:treatment-sec><tp:treatment-sec sec-type="etymology" id="SECID0EWJAE"><title>Etymology.</title><p>This species is named after the Ukrainian arachnologist Mykola Kovblyuk in recognition of his contributions to the taxonomy of gnaphosid spiders.</p></tp:treatment-sec><tp:treatment-sec sec-type="diagnosis" id="SECID0E2JAE"><title>Diagnosis.</title><p>The new species is most similar to <italic><tp:taxon-name><tp:taxon-name-part taxon-name-part-type="genus" reg="Pterotricha">P.</tp:taxon-name-part><tp:taxon-name-part taxon-name-part-type="species" reg="dalmasi">dalmasi</tp:taxon-name-part></tp:taxon-name></italic> by lacking a stylus on the embolus, the similar shape of the tegular apophysis and the tibial apophysis with a spine like tip (cf. Figs <xref ref-type="fig" rid="F2">2e–g</xref> and figs 71–73 in <xref ref-type="bibr" rid="B4">Levy 1995</xref>). The two species can be separated by the thinner tip of the conductor and the tegular apophysis which is longer than wide in the new species, vs. wider than long in <italic><tp:taxon-name><tp:taxon-name-part taxon-name-part-type="genus" reg="Pterotricha">P.</tp:taxon-name-part><tp:taxon-name-part taxon-name-part-type="species" reg="dalmasi">dalmasi</tp:taxon-name-part></tp:taxon-name></italic> (cf. Fig. <xref ref-type="fig" rid="F2">2e</xref> and figs 71–73 in <xref ref-type="bibr" rid="B4">Levy 1995</xref>).</p><fig id="F2" position="float" orientation="portrait"><label>Figure 2.</label><caption><p><italic><tp:taxon-name><tp:taxon-name-part taxon-name-part-type="genus" reg="Pterotricha">Pterotricha</tp:taxon-name-part><tp:taxon-name-part taxon-name-part-type="species" reg="kovblyuki">kovblyuki</tp:taxon-name-part></tp:taxon-name></italic> Zamani &amp; Marusik sp. n., male. <bold>a</bold> habitus, dorsal <bold>b</bold> cephalic part of carapace, dorsal; <bold>c</bold> bulb, ventrolateral <bold>d</bold> palp, retrolateral <bold>e–g</bold> palp, ventral, dorsal and retrolateral. Scale bars = 0.2 mm if not otherwise indicated. Abbreviations: <italic>Co</italic> conductor; <italic>Em</italic> embolus; <italic>Ta</italic> tegular apophysis.</p></caption><graphic xmlns:xlink="http://www.w3.org/1999/xlink" xlink:href="zookeys-777-017-g002.jpg" position="float" orientation="portrait" xlink:type="simple" id="oo_219703.jpg"/></fig><p><bold>Description.</bold> Male. Total length 6.7. Carapace 2.8 long, 2.25 wide. Eye sizes and interdistances: <abbrev xmlns:xlink="http://www.w3.org/1999/xlink" xlink:title="anterior median eye" id="ABBRID0ETMAE" xlink:type="simple">AME</abbrev>: 0.21, <abbrev xmlns:xlink="http://www.w3.org/1999/xlink" xlink:title="anterior lateral eye" id="ABBRID0EXMAE" xlink:type="simple">ALE</abbrev>: 0.17, <abbrev xmlns:xlink="http://www.w3.org/1999/xlink" xlink:title="posterior median eye" id="ABBRID0E2MAE" xlink:type="simple">PME</abbrev>: 0.24, <abbrev xmlns:xlink="http://www.w3.org/1999/xlink" xlink:title="posterior lateral eye" id="ABBRID0E6MAE" xlink:type="simple">PLE</abbrev>: 0.20, <abbrev xmlns:xlink="http://www.w3.org/1999/xlink" xlink:title="posterior median eye" id="ABBRID0EDNAE" xlink:type="simple">PME</abbrev>–<abbrev xmlns:xlink="http://www.w3.org/1999/xlink" xlink:title="posterior median eye" id="ABBRID0EHNAE" xlink:type="simple">PME</abbrev>: 0.05. Carapace, sternum, labium, chelicerae, and maxillae light brown without any distinct patterns, with darkening in the ocular area. Abdomen light grey with distinct pale cardiac mark with three pairs of dots on either side. Legs the same colour as the carapace and without annulations. Scopula on metatarsi and tarsi indistinct. Tarsi of legs I-II (legs III and IV missing) with cuticular cracks (pseudosegmented). Leg measurements: I: 12.1 (3.1, 1.25, 2.5, 3.2, 2.05), II: 12.55 (2.95, 1.2, 2.35, 3.65, 2.4), III: absent, IV: absent.</p><p>Palp as in Figs <xref ref-type="fig" rid="F2">2c–g</xref>; patella almost as long as tibia, patella+tibia as long as cymbium; tibial apophysis with one arm, posterior part rounded, anterior part with a spine like tip; tegular apophysis (<italic>Ta</italic>) longer than wide with retrolateral lobe and large base; conductor (<italic>Co</italic>) large, tip rounded; embolus (<italic>Em</italic>) simple and without a stylus.</p><p>Female. Unknown.</p></tp:treatment-sec><tp:treatment-sec sec-type="Record in Iran" id="SECID0EYNAE"><title>Record in Iran.</title><p>Ilam (Figure <xref ref-type="fig" rid="F16">16</xref>).</p></tp:treatment-sec><tp:treatment-sec sec-type="distribution" id="SECID0ECOAE"><title>Distribution.</title><p>Western Iran.</p></tp:treatment-sec><tp:treatment-sec><!--Section generated to contain objects referenced in tp:taxon-treatment.--><fig id="F16" position="float" orientation="portrait"><label>Figure 16.</label><caption><p>Distribution of <italic><tp:taxon-name><tp:taxon-name-part taxon-name-part-type="genus" reg="Pterotricha">Pterotricha</tp:taxon-name-part></tp:taxon-name></italic> spp. and <italic><tp:taxon-name><tp:taxon-name-part taxon-name-part-type="genus" reg="Iranotricha">Iranotricha</tp:taxon-name-part><tp:taxon-name-part taxon-name-part-type="species" reg="lutensis">lutensis</tp:taxon-name-part></tp:taxon-name></italic> Zamani &amp; Marusik, sp. n. in Iran (white symbols refer to literature records, and black symbols refer to our new data): <bold>1</bold><tp:taxon-name><tp:taxon-name-part taxon-name-part-type="genus" reg="Pterotricha">P.</tp:taxon-name-part><tp:taxon-name-part taxon-name-part-type="uncertainty-rank">cf.</tp:taxon-name-part><tp:taxon-name-part taxon-name-part-type="species" reg="dalmasi">dalmasi</tp:taxon-name-part></tp:taxon-name><bold>2</bold><italic><tp:taxon-name><tp:taxon-name-part taxon-name-part-type="genus" reg="Pterotricha">P.</tp:taxon-name-part><tp:taxon-name-part taxon-name-part-type="species" reg="kovblyuki">kovblyuki</tp:taxon-name-part></tp:taxon-name></italic> Zamani &amp; Marusik, sp. n. <bold>3</bold><italic><tp:taxon-name><tp:taxon-name-part taxon-name-part-type="genus" reg="Pterotricha">P.</tp:taxon-name-part><tp:taxon-name-part taxon-name-part-type="species" reg="lentiginosa">lentiginosa</tp:taxon-name-part></tp:taxon-name></italic> (?) <bold>4</bold><italic><tp:taxon-name><tp:taxon-name-part taxon-name-part-type="genus" reg="Pterotricha">P.</tp:taxon-name-part><tp:taxon-name-part taxon-name-part-type="species" reg="strandi">strandi</tp:taxon-name-part></tp:taxon-name></italic><bold>5</bold><italic><tp:taxon-name><tp:taxon-name-part taxon-name-part-type="genus" reg="Pterotricha">P.</tp:taxon-name-part><tp:taxon-name-part taxon-name-part-type="species" reg="montana">montana</tp:taxon-name-part></tp:taxon-name></italic> Zamani &amp; Marusik, sp. n. <bold>6</bold><italic><tp:taxon-name><tp:taxon-name-part taxon-name-part-type="genus" reg="Pterotricha">P.</tp:taxon-name-part><tp:taxon-name-part taxon-name-part-type="species" reg="pseudoparasyriaca">pseudoparasyriaca</tp:taxon-name-part></tp:taxon-name></italic><bold>7</bold><italic><tp:taxon-name><tp:taxon-name-part taxon-name-part-type="genus" reg="Iranotricha">I.</tp:taxon-name-part><tp:taxon-name-part taxon-name-part-type="species" reg="lutensis">lutensis</tp:taxon-name-part></tp:taxon-name></italic> Zamani &amp; Marusik, sp. n.</p></caption><graphic xmlns:xlink="http://www.w3.org/1999/xlink" xlink:href="zookeys-777-017-g016.jpg" position="float" orientation="portrait" xlink:type="simple" id="oo_219717.jpg"/></fig></tp:treatment-sec><ref-list><ref id="B4"><mixed-citation xmlns:xlink="http://www.w3.org/1999/xlink" xlink:type="simple"><person-group><name name-style="western"><surname>Levy</surname><given-names>G</given-names></name></person-group> (<year>1995</year>) <article-title>Revision of the spider subfamily <tp:taxon-name><tp:taxon-name-part taxon-name-part-type="subfamily">Gnaphosinae</tp:taxon-name-part></tp:taxon-name> in Israel (<tp:taxon-name><tp:taxon-name-part taxon-name-part-type="order">Araneae</tp:taxon-name-part></tp:taxon-name>: <tp:taxon-name><tp:taxon-name-part taxon-name-part-type="family">Gnaphosidae</tp:taxon-name-part></tp:taxon-name>).</article-title><source>Journal of Natural History</source><volume>29</volume>: <fpage>919</fpage>–<lpage>981</lpage>. <ext-link xlink:type="simple" ext-link-type="doi" xlink:href="10.1080/00222939500770351">https://doi.org/10.1080/00222939500770351</ext-link></mixed-citation></ref></ref-list></tp:taxon-treatment>
