# Supplementary material for: The spider genus Pterotricha in Iran, with the description of a new genus (Araneae, Gnaphosidae)
Source: Zookeys. 2018 Jul 30;777:17–41. doi: 10.3897/zookeys.777.26745 (PMC6108275; doi:10.3897/zookeys.777.26745)
Supplement: XML Treatment for Pterotricha lentiginosa [file zookeys.777.26745-treatment4.xml]

<!DOCTYPE tp:taxon-treatment
  PUBLIC "-//TaxonX//DTD Taxonomic Treatment Publishing DTD v0 20100105//EN" "tax-treatment-NSO.dtd">
<tp:taxon-treatment xmlns:tp="http://www.plazi.org/taxpub"><tp:treatment-meta><kwd-group><label>Taxon classification</label><kwd><named-content xmlns:xlink="http://www.w3.org/1999/xlink" content-type="kingdom">Animalia</named-content></kwd><kwd><named-content xmlns:xlink="http://www.w3.org/1999/xlink" content-type="order">Araneae</named-content></kwd><kwd><named-content xmlns:xlink="http://www.w3.org/1999/xlink" content-type="family">Gnaphosidae</named-content></kwd></kwd-group><mixed-citation publication-type="journal"><person-group><name><surname>Zamani</surname><given-names>Alireza</given-names></name><name><surname>Seiedy</surname><given-names>Marjan</given-names></name><name><surname>Saboori</surname><given-names>Alireza</given-names></name><name><surname>Marusik</surname><given-names>Yuri M.</given-names></name></person-group><article-title>The spider genus <italic><tp:taxon-name><tp:taxon-name-part taxon-name-part-type="genus" reg="Pterotricha">Pterotricha</tp:taxon-name-part></tp:taxon-name></italic> in Iran, with the description of a new genus (<tp:taxon-name><tp:taxon-name-part taxon-name-part-type="order">Araneae</tp:taxon-name-part></tp:taxon-name>, <tp:taxon-name><tp:taxon-name-part taxon-name-part-type="family">Gnaphosidae</tp:taxon-name-part></tp:taxon-name>)</article-title><source>Zookeys</source><day>30</day><month>7</month><year>2018</year><volume>777</volume><fpage>17</fpage><lpage>41</lpage><pub-id pub-id-type="doi">10.3897/zookeys.777.26745</pub-id></mixed-citation></tp:treatment-meta><tp:nomenclature><tp:taxon-name>
              <tp:taxon-name-part taxon-name-part-type="genus" reg="Pterotricha">Pterotricha</tp:taxon-name-part>
              <tp:taxon-name-part taxon-name-part-type="species" reg="lentiginosa">lentiginosa</tp:taxon-name-part>
            </tp:taxon-name><tp:taxon-authority>(C. L. Koch, 1837)</tp:taxon-authority><tp:nomenclature-citation-list><tp:nomenclature-citation><tp:taxon-name>
                  <tp:taxon-name-part taxon-name-part-type="genus" reg="Pterotricha">Pterotricha</tp:taxon-name-part>
                  <tp:taxon-name-part taxon-name-part-type="species" reg="lentiginosa">lentiginosa</tp:taxon-name-part>
                </tp:taxon-name><comment>: <xref ref-type="bibr" rid="B12">Roewer 1955</xref>: 772.</comment></tp:nomenclature-citation></tp:nomenclature-citation-list></tp:nomenclature><tp:treatment-sec sec-type="comments" id="SECID0E3PAE"><title>Comments.</title><p>This species was recorded in Iran (from two localities in the provinces of East Azarbayjan and Fars) by <xref ref-type="bibr" rid="B12">Roewer (1955)</xref> based on two female specimens. Considering Roewer’s well-known taxonomic mistakes, and that the Iranian record is considerably far from its known range (Crete is the easternmost known locality), it is probable that this species was misidentified (<xref ref-type="bibr" rid="B8">Mozaffarian and Marusik 2001</xref>). Unfortunately, the specimens were not located at <named-content xmlns:xlink="http://www.w3.org/1999/xlink" content-type="dwc:institutional_code" xlink:type="simple">SMF</named-content> and are probably lost (Julia Altmann pers. comm.).</p></tp:treatment-sec><ref-list><ref id="B12"><mixed-citation xmlns:xlink="http://www.w3.org/1999/xlink" xlink:type="simple"><person-group><name name-style="western"><surname>Roewer</surname><given-names>CF</given-names></name></person-group> (<year>1955</year>) <article-title>Die Araneen der Österreichischen Iran-Expedition 1949/50.</article-title><source>Sitzungsberichte der Österreichischen Akademie der Wissenschaften (I)</source><volume>164</volume>: <fpage>751</fpage>–<lpage>782</lpage>.</mixed-citation></ref><ref id="B8"><mixed-citation xmlns:xlink="http://www.w3.org/1999/xlink" xlink:type="simple"><person-group><name name-style="western"><surname>Mozaffarian</surname><given-names>F</given-names></name><name name-style="western"><surname>Marusik</surname><given-names>YM</given-names></name></person-group> (<year>2001</year>) <article-title>A checklist of Iranian spiders (<tp:taxon-name><tp:taxon-name-part taxon-name-part-type="order">Aranei</tp:taxon-name-part></tp:taxon-name>).</article-title><source><tp:taxon-name><tp:taxon-name-part taxon-name-part-type="phylum">Arthropoda</tp:taxon-name-part></tp:taxon-name> Selecta</source><volume>10</volume>: <fpage>67</fpage>–<lpage>74</lpage>.</mixed-citation></ref></ref-list></tp:taxon-treatment>
