# Supplementary material for: The spider genus Pterotricha in Iran, with the description of a new genus (Araneae, Gnaphosidae)
Source: Zookeys. 2018 Jul 30;777:17–41. doi: 10.3897/zookeys.777.26745 (PMC6108275; doi:10.3897/zookeys.777.26745)
Supplement: XML Treatment for Pterotricha montana [file zookeys.777.26745-treatment5.xml]

<!DOCTYPE tp:taxon-treatment
  PUBLIC "-//TaxonX//DTD Taxonomic Treatment Publishing DTD v0 20100105//EN" "tax-treatment-NSO.dtd">
<tp:taxon-treatment xmlns:tp="http://www.plazi.org/taxpub"><tp:treatment-meta><kwd-group><label>Taxon classification</label><kwd><named-content xmlns:xlink="http://www.w3.org/1999/xlink" content-type="kingdom">Animalia</named-content></kwd><kwd><named-content xmlns:xlink="http://www.w3.org/1999/xlink" content-type="order">Araneae</named-content></kwd><kwd><named-content xmlns:xlink="http://www.w3.org/1999/xlink" content-type="family">Gnaphosidae</named-content></kwd></kwd-group><mixed-citation publication-type="journal"><person-group><name><surname>Zamani</surname><given-names>Alireza</given-names></name><name><surname>Seiedy</surname><given-names>Marjan</given-names></name><name><surname>Saboori</surname><given-names>Alireza</given-names></name><name><surname>Marusik</surname><given-names>Yuri M.</given-names></name></person-group><article-title>The spider genus <italic><tp:taxon-name><tp:taxon-name-part taxon-name-part-type="genus" reg="Pterotricha">Pterotricha</tp:taxon-name-part></tp:taxon-name></italic> in Iran, with the description of a new genus (<tp:taxon-name><tp:taxon-name-part taxon-name-part-type="order">Araneae</tp:taxon-name-part></tp:taxon-name>, <tp:taxon-name><tp:taxon-name-part taxon-name-part-type="family">Gnaphosidae</tp:taxon-name-part></tp:taxon-name>)</article-title><source>Zookeys</source><day>30</day><month>7</month><year>2018</year><volume>777</volume><fpage>17</fpage><lpage>41</lpage><pub-id pub-id-type="doi">10.3897/zookeys.777.26745</pub-id></mixed-citation></tp:treatment-meta><tp:nomenclature><tp:taxon-name>
              <tp:taxon-name-part taxon-name-part-type="genus" reg="Pterotricha">Pterotricha</tp:taxon-name-part>
              <tp:taxon-name-part taxon-name-part-type="species" reg="montana">montana</tp:taxon-name-part>
              <object-id xmlns:xlink="http://www.w3.org/1999/xlink" content-type="zoobank" xlink:type="simple">http://zoobank.org/4C946927-3277-4247-8FAE-867F36E799BD</object-id>
            </tp:taxon-name><tp:taxon-authority>Zamani &amp; Marusik</tp:taxon-authority><tp:taxon-status xmlns:xlink="http://www.w3.org/1999/xlink" xlink:type="simple">sp. n.</tp:taxon-status><xref ref-type="fig" rid="F3">Figs 3</xref><xref ref-type="fig" rid="F11">, 11g</xref><xref ref-type="fig" rid="F16">, 16</xref></tp:nomenclature><tp:treatment-sec sec-type="Types" id="SECID0EESAE"><title>Types.</title><p>Holotype ♀ (<named-content xmlns:xlink="http://www.w3.org/1999/xlink" content-type="dwc:institutional_code" xlink:type="simple">MMUE</named-content>), IRAN: <italic>Kohgiluyeh &amp; Boyer Ahmad Province</italic>: Semoron, May 2017 (A. Hosseinpour); Paratypes: ♀ (<abbrev xmlns:xlink="http://www.w3.org/1999/xlink" content-type="institution" xlink:title="Entomological Museum of Shiraz University of Medical Sciences, Shiraz, Iran" id="ABBRID0ERSAE" xlink:type="simple">EMSUM</abbrev>), IRAN: <italic>Kohgiluyeh &amp; Boyer Ahmad Province</italic>: Shadegan, May 2017 (A. Hosseinpour); ♀ (<named-content xmlns:xlink="http://www.w3.org/1999/xlink" content-type="dwc:institutional_code" xlink:type="simple">ZUCT</named-content>), IRAN: <italic>Isfahan Province</italic>: Qamsar &amp; Barzok Protected Area, 55 km SW of Qamsar, 14 km NE Kamoo, Gargash Mountain, <named-content xmlns:xlink="http://www.w3.org/1999/xlink" content-type="dwc:verbatimCoordinates" xlink:type="simple"><named-content content-type="geo-json" specific-use="{&#34;type&#34;:&#34;Point&#34;,&#34;coordinates&#34;:[51.328889,33.666389]}" id="NCID0ECTAE" xlink:type="simple">33°39'59"N, 51°19'44"E</named-content></named-content>, 3302 m, May 2016 (P. Ponel).</p></tp:treatment-sec><tp:treatment-sec sec-type="etymology" id="SECID0EHTAE"><title>Etymology.</title><p>The specific epithet refers to the montane habitat of the species.</p></tp:treatment-sec><tp:treatment-sec sec-type="diagnosis" id="SECID0EMTAE"><title>Diagnosis.</title><p>This species differs from other congeners by the epigynal plate being wider than long (vs. longer than wide in the remaining species) and the short septum (as long as receptacle length and as long as wide vs. a long septum that is longer than wide and longer than receptacle) (Figs <xref ref-type="fig" rid="F3">3d, e</xref>).</p><fig id="F3" position="float" orientation="portrait"><label>Figure 3.</label><caption><p><italic><tp:taxon-name><tp:taxon-name-part taxon-name-part-type="genus" reg="Pterotricha">Pterotricha</tp:taxon-name-part><tp:taxon-name-part taxon-name-part-type="species" reg="montana">montana</tp:taxon-name-part></tp:taxon-name></italic> Zamani &amp; Marusik sp. n., female. <bold>a</bold> habitus, dorsal <bold>b</bold> anterior part of prosoma, dorsal <bold>c</bold> chelicerae, retrolateral <bold>d, e</bold> epigyne, ventral and dorsal. Scale bar = 0.2 mm if not otherwise indicated. Abbreviations: <italic>Gr</italic> receptacular gland; <italic>Re</italic> receptacle.</p></caption><graphic xmlns:xlink="http://www.w3.org/1999/xlink" xlink:href="zookeys-777-017-g003.jpg" position="float" orientation="portrait" xlink:type="simple" id="oo_219704.jpg"/></fig></tp:treatment-sec><tp:treatment-sec sec-type="description" id="SECID0E6UAE"><title>Description.</title><p>Female (holotype). Total length 10.95. Carapace 4.1 long, 1.65 wide. Eye sizes and interdistances: <abbrev xmlns:xlink="http://www.w3.org/1999/xlink" xlink:title="anterior median eye" id="ABBRID0EFVAE" xlink:type="simple">AME</abbrev>: 0.14, <abbrev xmlns:xlink="http://www.w3.org/1999/xlink" xlink:title="anterior lateral eye" id="ABBRID0EJVAE" xlink:type="simple">ALE</abbrev>: 0.20, <abbrev xmlns:xlink="http://www.w3.org/1999/xlink" xlink:title="posterior median eye" id="ABBRID0ENVAE" xlink:type="simple">PME</abbrev>: 0.21, <abbrev xmlns:xlink="http://www.w3.org/1999/xlink" xlink:title="posterior lateral eye" id="ABBRID0ERVAE" xlink:type="simple">PLE</abbrev>: 0.17, <abbrev xmlns:xlink="http://www.w3.org/1999/xlink" xlink:title="posterior median eye" id="ABBRID0EVVAE" xlink:type="simple">PME</abbrev>-<abbrev xmlns:xlink="http://www.w3.org/1999/xlink" xlink:title="posterior median eye" id="ABBRID0EZVAE" xlink:type="simple">PME</abbrev>: 0.05. Carapace, sternum, labium, chelicerae, and maxillae light brown without any distinct patterns, with scattered short setae and darkening in the ocular area. Chelicerae with one anterior tooth and bifurcated posterior keel. Abdomen light grey with short grey setae and scattered dark patches dorsally. Anterior lateral spinnerets dark brown, relatively short, 3.7 x longer than wide, spaced by less than two diameters of a single <abbrev xmlns:xlink="http://www.w3.org/1999/xlink" xlink:title="anterior lateral spinnere" id="ABBRID0E4VAE" xlink:type="simple">ALS</abbrev>, with long spigots of the piriform glands. Legs yellow. Leg measurements: I: 12.85 (3.55, 1.7, 2.7, 2.7, 2.2), II: 12 (3.2, 1.50, 2.55, 2.6, 2.15), III: 11.4 (3.05, 1.45, 2.25, 3.0, 1.65), IV: 14.9 (3.9, 1.55, 3.15, 4.1, 2.2).</p><p>Epigyne as in Figs <xref ref-type="fig" rid="F3">3d–e</xref>; sclerotized part wider than long, septum short, about the length of the receptacle, as long as wide; fovea square; receptacles (<italic>Re</italic>) elongate oval, diverging anteriorly, receptacular gland (<italic>Gr</italic>) massive.</p><p>Male. Unknown.</p></tp:treatment-sec><tp:treatment-sec sec-type="ecology" id="SECID0ERWAE"><title>Ecology.</title><p>This species lives in the mountainous plains of Zagros Mountains.</p></tp:treatment-sec><tp:treatment-sec sec-type="Records in Iran" id="SECID0EWWAE"><title>Records in Iran.</title><p>Isfahan, Kohgiluyeh &amp; Boyer-Ahmad (Figure <xref ref-type="fig" rid="F16">16</xref>).</p></tp:treatment-sec><tp:treatment-sec sec-type="distribution" id="SECID0EAXAE"><title>Distribution.</title><p>Central and southwestern Iran.</p></tp:treatment-sec><tp:treatment-sec><!--Section generated to contain objects referenced in tp:taxon-treatment.--><fig id="F11" position="float" orientation="portrait"><label>Figure 11.</label><caption><p>Somatic characters of <italic><tp:taxon-name><tp:taxon-name-part taxon-name-part-type="genus" reg="Iranotricha">Iranotricha</tp:taxon-name-part><tp:taxon-name-part taxon-name-part-type="species" reg="lutensis">lutensis</tp:taxon-name-part></tp:taxon-name></italic> Zamani &amp; Marusik sp. n. (<bold>a–d</bold>), <italic><tp:taxon-name><tp:taxon-name-part taxon-name-part-type="genus" reg="Pterotricha">Pterotricha</tp:taxon-name-part><tp:taxon-name-part taxon-name-part-type="species" reg="strandi">strandi</tp:taxon-name-part></tp:taxon-name></italic> (<bold>e–f</bold>) and <italic><tp:taxon-name><tp:taxon-name-part taxon-name-part-type="genus" reg="Pterotricha">P.</tp:taxon-name-part><tp:taxon-name-part taxon-name-part-type="species" reg="montana">montana</tp:taxon-name-part></tp:taxon-name></italic> (<bold>g</bold>). <bold>a, b</bold> chelicera, retrolateral and meso-prolateral <bold>c, f</bold> tarsus I, prolateral <bold>d, e</bold> tarsus IV, prolateral <bold>g</bold> spinnerets, ventral.</p></caption><graphic xmlns:xlink="http://www.w3.org/1999/xlink" xlink:href="zookeys-777-017-g011.jpg" position="float" orientation="portrait" xlink:type="simple" id="oo_219712.jpg"/></fig><fig id="F16" position="float" orientation="portrait"><label>Figure 16.</label><caption><p>Distribution of <italic><tp:taxon-name><tp:taxon-name-part taxon-name-part-type="genus" reg="Pterotricha">Pterotricha</tp:taxon-name-part></tp:taxon-name></italic> spp. and <italic><tp:taxon-name><tp:taxon-name-part taxon-name-part-type="genus" reg="Iranotricha">Iranotricha</tp:taxon-name-part><tp:taxon-name-part taxon-name-part-type="species" reg="lutensis">lutensis</tp:taxon-name-part></tp:taxon-name></italic> Zamani &amp; Marusik, sp. n. in Iran (white symbols refer to literature records, and black symbols refer to our new data): <bold>1</bold><tp:taxon-name><tp:taxon-name-part taxon-name-part-type="genus" reg="Pterotricha">P.</tp:taxon-name-part><tp:taxon-name-part taxon-name-part-type="uncertainty-rank">cf.</tp:taxon-name-part><tp:taxon-name-part taxon-name-part-type="species" reg="dalmasi">dalmasi</tp:taxon-name-part></tp:taxon-name><bold>2</bold><italic><tp:taxon-name><tp:taxon-name-part taxon-name-part-type="genus" reg="Pterotricha">P.</tp:taxon-name-part><tp:taxon-name-part taxon-name-part-type="species" reg="kovblyuki">kovblyuki</tp:taxon-name-part></tp:taxon-name></italic> Zamani &amp; Marusik, sp. n. <bold>3</bold><italic><tp:taxon-name><tp:taxon-name-part taxon-name-part-type="genus" reg="Pterotricha">P.</tp:taxon-name-part><tp:taxon-name-part taxon-name-part-type="species" reg="lentiginosa">lentiginosa</tp:taxon-name-part></tp:taxon-name></italic> (?) <bold>4</bold><italic><tp:taxon-name><tp:taxon-name-part taxon-name-part-type="genus" reg="Pterotricha">P.</tp:taxon-name-part><tp:taxon-name-part taxon-name-part-type="species" reg="strandi">strandi</tp:taxon-name-part></tp:taxon-name></italic><bold>5</bold><italic><tp:taxon-name><tp:taxon-name-part taxon-name-part-type="genus" reg="Pterotricha">P.</tp:taxon-name-part><tp:taxon-name-part taxon-name-part-type="species" reg="montana">montana</tp:taxon-name-part></tp:taxon-name></italic> Zamani &amp; Marusik, sp. n. <bold>6</bold><italic><tp:taxon-name><tp:taxon-name-part taxon-name-part-type="genus" reg="Pterotricha">P.</tp:taxon-name-part><tp:taxon-name-part taxon-name-part-type="species" reg="pseudoparasyriaca">pseudoparasyriaca</tp:taxon-name-part></tp:taxon-name></italic><bold>7</bold><italic><tp:taxon-name><tp:taxon-name-part taxon-name-part-type="genus" reg="Iranotricha">I.</tp:taxon-name-part><tp:taxon-name-part taxon-name-part-type="species" reg="lutensis">lutensis</tp:taxon-name-part></tp:taxon-name></italic> Zamani &amp; Marusik, sp. n.</p></caption><graphic xmlns:xlink="http://www.w3.org/1999/xlink" xlink:href="zookeys-777-017-g016.jpg" position="float" orientation="portrait" xlink:type="simple" id="oo_219717.jpg"/></fig></tp:treatment-sec></tp:taxon-treatment>
