# Supplementary material for: The spider genus Pterotricha in Iran, with the description of a new genus (Araneae, Gnaphosidae)
Source: Zookeys. 2018 Jul 30;777:17–41. doi: 10.3897/zookeys.777.26745 (PMC6108275; doi:10.3897/zookeys.777.26745)
Supplement: XML Treatment for Pterotricha pseudoparasyriaca [file zookeys.777.26745-treatment6.xml]

<!DOCTYPE tp:taxon-treatment
  PUBLIC "-//TaxonX//DTD Taxonomic Treatment Publishing DTD v0 20100105//EN" "tax-treatment-NSO.dtd">
<tp:taxon-treatment xmlns:tp="http://www.plazi.org/taxpub"><tp:treatment-meta><kwd-group><label>Taxon classification</label><kwd><named-content xmlns:xlink="http://www.w3.org/1999/xlink" content-type="kingdom">Animalia</named-content></kwd><kwd><named-content xmlns:xlink="http://www.w3.org/1999/xlink" content-type="order">Araneae</named-content></kwd><kwd><named-content xmlns:xlink="http://www.w3.org/1999/xlink" content-type="family">Gnaphosidae</named-content></kwd></kwd-group><mixed-citation publication-type="journal"><person-group><name><surname>Zamani</surname><given-names>Alireza</given-names></name><name><surname>Seiedy</surname><given-names>Marjan</given-names></name><name><surname>Saboori</surname><given-names>Alireza</given-names></name><name><surname>Marusik</surname><given-names>Yuri M.</given-names></name></person-group><article-title>The spider genus <italic><tp:taxon-name><tp:taxon-name-part taxon-name-part-type="genus" reg="Pterotricha">Pterotricha</tp:taxon-name-part></tp:taxon-name></italic> in Iran, with the description of a new genus (<tp:taxon-name><tp:taxon-name-part taxon-name-part-type="order">Araneae</tp:taxon-name-part></tp:taxon-name>, <tp:taxon-name><tp:taxon-name-part taxon-name-part-type="family">Gnaphosidae</tp:taxon-name-part></tp:taxon-name>)</article-title><source>Zookeys</source><day>30</day><month>7</month><year>2018</year><volume>777</volume><fpage>17</fpage><lpage>41</lpage><pub-id pub-id-type="doi">10.3897/zookeys.777.26745</pub-id></mixed-citation></tp:treatment-meta><tp:nomenclature><tp:taxon-name>
              <tp:taxon-name-part taxon-name-part-type="genus" reg="Pterotricha">Pterotricha</tp:taxon-name-part>
              <tp:taxon-name-part taxon-name-part-type="species" reg="pseudoparasyriaca">pseudoparasyriaca</tp:taxon-name-part>
            </tp:taxon-name><tp:taxon-authority>Nuruyeva &amp; Huseynov, 2016</tp:taxon-authority><xref ref-type="fig" rid="F4">Figs 4</xref><xref ref-type="fig" rid="F5">, 5</xref><xref ref-type="fig" rid="F16">, 16</xref><tp:nomenclature-citation-list><tp:nomenclature-citation><tp:taxon-name>
                  <tp:taxon-name-part taxon-name-part-type="genus" reg="Pterotricha">Pterotricha</tp:taxon-name-part>
                  <tp:taxon-name-part taxon-name-part-type="species" reg="pseudoparasyriaca">pseudoparasyriaca</tp:taxon-name-part>
                </tp:taxon-name><comment>Nuruyeva &amp; Huseynov, 2016: 214, f. 1–5, 11–15 (♂♀); <xref ref-type="bibr" rid="B18">Zamani et al. 2017</xref>: 63, f. 3B (♂).</comment></tp:nomenclature-citation></tp:nomenclature-citation-list></tp:nomenclature><tp:treatment-sec sec-type="material" id="SECID0EHZAE"><title>Material examined.</title><p>IRAN: 1♀ (<named-content xmlns:xlink="http://www.w3.org/1999/xlink" content-type="dwc:institutional_code" xlink:type="simple">ZMFUM</named-content>), <italic>Ardebil Province</italic>: Aghkand-Khalkhak Rd., Karoo Vil., <named-content xmlns:xlink="http://www.w3.org/1999/xlink" content-type="dwc:verbatimCoordinates" xlink:type="simple"><named-content content-type="geo-json" specific-use="{&#34;type&#34;:&#34;Point&#34;,&#34;coordinates&#34;:[48.118000,37.401000]}" id="NCID0EXZAE" xlink:type="simple">37°24'3.6"N 48°07'4.8"E</named-content></named-content>, 30 May 2017 (A. <tp:taxon-name><tp:taxon-name-part taxon-name-part-type="tribe">Abedini</tp:taxon-name-part></tp:taxon-name>); 1♂ 1♀ (<named-content xmlns:xlink="http://www.w3.org/1999/xlink" content-type="dwc:institutional_code" xlink:type="simple">ZUCT</named-content>), <italic>Kordestan Province</italic>: Sanandaj, Noshur, May 2017 (A. Zamani); 2♀ (<named-content xmlns:xlink="http://www.w3.org/1999/xlink" content-type="dwc:institutional_code" xlink:type="simple">ZUCT</named-content>), <italic>Kordestan Province</italic>: Marivan, Bardeh Bakakar, May 2017 (A. Zamani).</p></tp:treatment-sec><tp:treatment-sec sec-type="diagnosis" id="SECID0EN1AE"><title>Diagnosis.</title><p>Among Iranian <italic><tp:taxon-name><tp:taxon-name-part taxon-name-part-type="genus" reg="Pterotricha">Pterotricha</tp:taxon-name-part></tp:taxon-name></italic>, this species is most similar to <italic><tp:taxon-name><tp:taxon-name-part taxon-name-part-type="genus" reg="Pterotricha">P.</tp:taxon-name-part><tp:taxon-name-part taxon-name-part-type="species" reg="strandi">strandi</tp:taxon-name-part></tp:taxon-name></italic>, which has a stylus of the embolus, a broad conductor, and a long septum. Males of the two species differ by the shape of the tibial apophysis (tapering in <italic><tp:taxon-name><tp:taxon-name-part taxon-name-part-type="genus" reg="Pterotricha">P.</tp:taxon-name-part><tp:taxon-name-part taxon-name-part-type="species" reg="pseudoparasyriaca">pseudoparasyriaca</tp:taxon-name-part></tp:taxon-name></italic> vs. rectangular in <italic><tp:taxon-name><tp:taxon-name-part taxon-name-part-type="genus" reg="Pterotricha">P.</tp:taxon-name-part><tp:taxon-name-part taxon-name-part-type="species" reg="strandi">strandi</tp:taxon-name-part></tp:taxon-name></italic>), a blunt tip of conductor in <italic><tp:taxon-name><tp:taxon-name-part taxon-name-part-type="genus" reg="Pterotricha">P.</tp:taxon-name-part><tp:taxon-name-part taxon-name-part-type="species" reg="pseudoparasyriaca">pseudoparasyriaca</tp:taxon-name-part></tp:taxon-name></italic> vs. a sharply pointed tip in <italic><tp:taxon-name><tp:taxon-name-part taxon-name-part-type="genus" reg="Pterotricha">P.</tp:taxon-name-part><tp:taxon-name-part taxon-name-part-type="species" reg="strandi">strandi</tp:taxon-name-part></tp:taxon-name></italic>, as well as by the shape of the tegular apophysis (with an elongate base in <italic><tp:taxon-name><tp:taxon-name-part taxon-name-part-type="genus" reg="Pterotricha">P.</tp:taxon-name-part><tp:taxon-name-part taxon-name-part-type="species" reg="pseudoparasyriaca">pseudoparasyriaca</tp:taxon-name-part></tp:taxon-name></italic> vs. unmodified in <italic><tp:taxon-name><tp:taxon-name-part taxon-name-part-type="genus" reg="Pterotricha">P.</tp:taxon-name-part><tp:taxon-name-part taxon-name-part-type="species" reg="strandi">strandi</tp:taxon-name-part></tp:taxon-name></italic>) (Figs <xref ref-type="fig" rid="F4">4d</xref>, <xref ref-type="fig" rid="F5">5a–c</xref>). Females of <italic><tp:taxon-name><tp:taxon-name-part taxon-name-part-type="genus" reg="Pterotricha">P.</tp:taxon-name-part><tp:taxon-name-part taxon-name-part-type="species" reg="pseudoparasyriaca">pseudoparasyriaca</tp:taxon-name-part></tp:taxon-name></italic> are easily distinguished from those of <italic><tp:taxon-name><tp:taxon-name-part taxon-name-part-type="genus" reg="Pterotricha">P.</tp:taxon-name-part><tp:taxon-name-part taxon-name-part-type="species" reg="strandi">strandi</tp:taxon-name-part></tp:taxon-name></italic> by having a looped copulatory duct and a distinct, square epigynal fovea vs. copulatory duct short, unlooped and indistinct fovea (Figure <xref ref-type="fig" rid="F4">4e, f</xref>).</p><fig id="F4" position="float" orientation="portrait"><label>Figure 4.</label><caption><p><italic><tp:taxon-name><tp:taxon-name-part taxon-name-part-type="genus" reg="Pterotricha">Pterotricha</tp:taxon-name-part><tp:taxon-name-part taxon-name-part-type="species" reg="pseudoparasyriaca">pseudoparasyriaca</tp:taxon-name-part></tp:taxon-name></italic>. <bold>a</bold> male habitus, dorsal <bold>b–c</bold> male chelicera, pro- and retrolateral <bold>d</bold> palp, retrolateral <bold>e, f</bold> epigyne, dorsal and ventral. Scale bars 0.2 mm if not otherwise indicated. Abbreviations: <italic>Gr</italic> receptacular gland; <italic>Re</italic> receptacle.</p></caption><graphic xmlns:xlink="http://www.w3.org/1999/xlink" xlink:href="zookeys-777-017-g004.jpg" position="float" orientation="portrait" xlink:type="simple" id="oo_219705.jpg"/></fig><fig id="F5" position="float" orientation="portrait"><label>Figure 5.</label><caption><p>Male palp of <italic><tp:taxon-name><tp:taxon-name-part taxon-name-part-type="genus" reg="Pterotricha">Pterotricha</tp:taxon-name-part><tp:taxon-name-part taxon-name-part-type="species" reg="pseudoparasyriaca">pseudoparasyriaca</tp:taxon-name-part></tp:taxon-name></italic>. <bold>a</bold> ventral <bold>b</bold> dorsal <bold>c</bold> retrolateral. Abbreviations: <italic>Co</italic> conductor; <italic>Ta</italic> tegular apophysis.</p></caption><graphic xmlns:xlink="http://www.w3.org/1999/xlink" xlink:href="zookeys-777-017-g005.jpg" position="float" orientation="portrait" xlink:type="simple" id="oo_219706.jpg"/></fig></tp:treatment-sec><tp:treatment-sec sec-type="description" id="SECID0EVAAG"><title>Description.</title><p>Well-described by <xref ref-type="bibr" rid="B10">Nuruyeva and Huseynov (2016)</xref>.</p></tp:treatment-sec><tp:treatment-sec sec-type="Records in Iran" id="SECID0E6AAG"><title>Records in Iran.</title><p>Zanjan. New records: Ardebil, Kordestan (Figure <xref ref-type="fig" rid="F16">16</xref>).</p></tp:treatment-sec><tp:treatment-sec sec-type="distribution" id="SECID0EJBAG"><title>Distribution.</title><p>Central eastern and southeastern Azerbaijan, western and northwestern Iran.</p></tp:treatment-sec><tp:treatment-sec><!--Section generated to contain objects referenced in tp:taxon-treatment.--><fig id="F16" position="float" orientation="portrait"><label>Figure 16.</label><caption><p>Distribution of <italic><tp:taxon-name><tp:taxon-name-part taxon-name-part-type="genus" reg="Pterotricha">Pterotricha</tp:taxon-name-part></tp:taxon-name></italic> spp. and <italic><tp:taxon-name><tp:taxon-name-part taxon-name-part-type="genus" reg="Iranotricha">Iranotricha</tp:taxon-name-part><tp:taxon-name-part taxon-name-part-type="species" reg="lutensis">lutensis</tp:taxon-name-part></tp:taxon-name></italic> Zamani &amp; Marusik, sp. n. in Iran (white symbols refer to literature records, and black symbols refer to our new data): <bold>1</bold><tp:taxon-name><tp:taxon-name-part taxon-name-part-type="genus" reg="Pterotricha">P.</tp:taxon-name-part><tp:taxon-name-part taxon-name-part-type="uncertainty-rank">cf.</tp:taxon-name-part><tp:taxon-name-part taxon-name-part-type="species" reg="dalmasi">dalmasi</tp:taxon-name-part></tp:taxon-name><bold>2</bold><italic><tp:taxon-name><tp:taxon-name-part taxon-name-part-type="genus" reg="Pterotricha">P.</tp:taxon-name-part><tp:taxon-name-part taxon-name-part-type="species" reg="kovblyuki">kovblyuki</tp:taxon-name-part></tp:taxon-name></italic> Zamani &amp; Marusik, sp. n. <bold>3</bold><italic><tp:taxon-name><tp:taxon-name-part taxon-name-part-type="genus" reg="Pterotricha">P.</tp:taxon-name-part><tp:taxon-name-part taxon-name-part-type="species" reg="lentiginosa">lentiginosa</tp:taxon-name-part></tp:taxon-name></italic> (?) <bold>4</bold><italic><tp:taxon-name><tp:taxon-name-part taxon-name-part-type="genus" reg="Pterotricha">P.</tp:taxon-name-part><tp:taxon-name-part taxon-name-part-type="species" reg="strandi">strandi</tp:taxon-name-part></tp:taxon-name></italic><bold>5</bold><italic><tp:taxon-name><tp:taxon-name-part taxon-name-part-type="genus" reg="Pterotricha">P.</tp:taxon-name-part><tp:taxon-name-part taxon-name-part-type="species" reg="montana">montana</tp:taxon-name-part></tp:taxon-name></italic> Zamani &amp; Marusik, sp. n. <bold>6</bold><italic><tp:taxon-name><tp:taxon-name-part taxon-name-part-type="genus" reg="Pterotricha">P.</tp:taxon-name-part><tp:taxon-name-part taxon-name-part-type="species" reg="pseudoparasyriaca">pseudoparasyriaca</tp:taxon-name-part></tp:taxon-name></italic><bold>7</bold><italic><tp:taxon-name><tp:taxon-name-part taxon-name-part-type="genus" reg="Iranotricha">I.</tp:taxon-name-part><tp:taxon-name-part taxon-name-part-type="species" reg="lutensis">lutensis</tp:taxon-name-part></tp:taxon-name></italic> Zamani &amp; Marusik, sp. n.</p></caption><graphic xmlns:xlink="http://www.w3.org/1999/xlink" xlink:href="zookeys-777-017-g016.jpg" position="float" orientation="portrait" xlink:type="simple" id="oo_219717.jpg"/></fig></tp:treatment-sec><ref-list><ref id="B18"><mixed-citation xmlns:xlink="http://www.w3.org/1999/xlink" xlink:type="simple"><person-group><name name-style="western"><surname>Zamani</surname><given-names>A</given-names></name><name name-style="western"><surname>Mirshamsi</surname><given-names>O</given-names></name><name name-style="western"><surname>Dolejš</surname><given-names>P</given-names></name><name name-style="western"><surname>Marusik</surname><given-names>YM</given-names></name><name name-style="western"><surname>Esyunin</surname><given-names>SL</given-names></name><name name-style="western"><surname>Hula</surname><given-names>V</given-names></name><name name-style="western"><surname>Ponel</surname><given-names>P</given-names></name></person-group> (<year>2017</year>) <article-title>New data on the spider fauna of Iran (<tp:taxon-name><tp:taxon-name-part taxon-name-part-type="class">Arachnida</tp:taxon-name-part></tp:taxon-name>: <tp:taxon-name><tp:taxon-name-part taxon-name-part-type="order">Araneae</tp:taxon-name-part></tp:taxon-name>), part IV.</article-title><source>Acta Arachnologica</source><volume>66</volume>(<issue>2</issue>): <fpage>55</fpage>–<lpage>71</lpage>. <ext-link xlink:type="simple" ext-link-type="doi" xlink:href="10.2476/asjaa.66.55">https://doi.org/10.2476/asjaa.66.55</ext-link></mixed-citation></ref><ref id="B10"><mixed-citation xmlns:xlink="http://www.w3.org/1999/xlink" xlink:type="simple"><person-group><name name-style="western"><surname>Nuruyeva</surname><given-names>TV</given-names></name><name name-style="western"><surname>Huseynov</surname><given-names>EF</given-names></name></person-group> (<year>2016</year>) <article-title>A new species of ground spiders of the genus <italic><tp:taxon-name><tp:taxon-name-part taxon-name-part-type="genus">Pterotricha</tp:taxon-name-part></tp:taxon-name></italic> Kulczyński, 1903 (<tp:taxon-name><tp:taxon-name-part taxon-name-part-type="order">Aranei</tp:taxon-name-part></tp:taxon-name>: <tp:taxon-name><tp:taxon-name-part taxon-name-part-type="family">Gnaphosidae</tp:taxon-name-part></tp:taxon-name>) from Azerbaijan.</article-title><source><tp:taxon-name><tp:taxon-name-part taxon-name-part-type="phylum">Arthropoda</tp:taxon-name-part></tp:taxon-name> Selecta</source><volume>25</volume>(<issue>2</issue>): <fpage>213</fpage>–<lpage>216</lpage>.</mixed-citation></ref></ref-list></tp:taxon-treatment>
