# Supplementary material for: The spider genus Pterotricha in Iran, with the description of a new genus (Araneae, Gnaphosidae)
Source: Zookeys. 2018 Jul 30;777:17–41. doi: 10.3897/zookeys.777.26745 (PMC6108275; doi:10.3897/zookeys.777.26745)
Supplement: XML Treatment for Pterotricha strandi [file zookeys.777.26745-treatment7.xml]

<!DOCTYPE tp:taxon-treatment
  PUBLIC "-//TaxonX//DTD Taxonomic Treatment Publishing DTD v0 20100105//EN" "tax-treatment-NSO.dtd">
<tp:taxon-treatment xmlns:tp="http://www.plazi.org/taxpub"><tp:treatment-meta><kwd-group><label>Taxon classification</label><kwd><named-content xmlns:xlink="http://www.w3.org/1999/xlink" content-type="kingdom">Animalia</named-content></kwd><kwd><named-content xmlns:xlink="http://www.w3.org/1999/xlink" content-type="order">Araneae</named-content></kwd><kwd><named-content xmlns:xlink="http://www.w3.org/1999/xlink" content-type="family">Gnaphosidae</named-content></kwd></kwd-group><mixed-citation publication-type="journal"><person-group><name><surname>Zamani</surname><given-names>Alireza</given-names></name><name><surname>Seiedy</surname><given-names>Marjan</given-names></name><name><surname>Saboori</surname><given-names>Alireza</given-names></name><name><surname>Marusik</surname><given-names>Yuri M.</given-names></name></person-group><article-title>The spider genus <italic><tp:taxon-name><tp:taxon-name-part taxon-name-part-type="genus" reg="Pterotricha">Pterotricha</tp:taxon-name-part></tp:taxon-name></italic> in Iran, with the description of a new genus (<tp:taxon-name><tp:taxon-name-part taxon-name-part-type="order">Araneae</tp:taxon-name-part></tp:taxon-name>, <tp:taxon-name><tp:taxon-name-part taxon-name-part-type="family">Gnaphosidae</tp:taxon-name-part></tp:taxon-name>)</article-title><source>Zookeys</source><day>30</day><month>7</month><year>2018</year><volume>777</volume><fpage>17</fpage><lpage>41</lpage><pub-id pub-id-type="doi">10.3897/zookeys.777.26745</pub-id></mixed-citation></tp:treatment-meta><tp:nomenclature><tp:taxon-name>
              <tp:taxon-name-part taxon-name-part-type="genus" reg="Pterotricha">Pterotricha</tp:taxon-name-part>
              <tp:taxon-name-part taxon-name-part-type="species" reg="strandi">strandi</tp:taxon-name-part>
            </tp:taxon-name><tp:taxon-authority>Spassky, 1936</tp:taxon-authority><xref ref-type="fig" rid="F6">Figs 6</xref><xref ref-type="fig" rid="F7">, 7</xref><xref ref-type="fig" rid="F8">, 8</xref><xref ref-type="fig" rid="F9">, 9</xref><xref ref-type="fig" rid="F15">, 15c</xref><xref ref-type="fig" rid="F16">, 16</xref><tp:nomenclature-citation-list><tp:nomenclature-citation><tp:taxon-name>
                  <tp:taxon-name-part taxon-name-part-type="genus" reg="Pterotricha">Pterotricha</tp:taxon-name-part>
                  <tp:taxon-name-part taxon-name-part-type="species" reg="strandi">strandi</tp:taxon-name-part>
                </tp:taxon-name><comment>Spassky, 1936: 37, f. 1–3 (♂); <xref ref-type="bibr" rid="B6">Marusik 2016</xref>: 279, f. 1–13 (♂).</comment></tp:nomenclature-citation><tp:nomenclature-citation><tp:taxon-name>
                  <tp:taxon-name-part taxon-name-part-type="genus" reg="Bobineus">Bobineus</tp:taxon-name-part>
                </tp:taxon-name><comment>löffleri Roewer, 1955: 774, f. 23a–g (♂). <bold>Syn. n.</bold></comment></tp:nomenclature-citation><tp:nomenclature-citation><tp:taxon-name>
                  <tp:taxon-name-part taxon-name-part-type="genus" reg="Pterotricha">Pterotricha</tp:taxon-name-part>
                  <tp:taxon-name-part taxon-name-part-type="species" reg="tikaderi">tikaderi</tp:taxon-name-part>
                </tp:taxon-name><comment>Gajbe, 1983: 95, f. 1A–H (♂). <bold>Syn. n.</bold></comment></tp:nomenclature-citation><tp:nomenclature-citation><tp:taxon-name>
                  <tp:taxon-name-part taxon-name-part-type="genus" reg="Pterotricha">Pterotricha</tp:taxon-name-part>
                  <tp:taxon-name-part taxon-name-part-type="species" reg="loeffleri">loeffleri</tp:taxon-name-part>
                </tp:taxon-name><comment>: <xref ref-type="bibr" rid="B7">Marusik et al. 2013</xref>: 349, f. 1–7, 11–16 (♂♀); <xref ref-type="bibr" rid="B15">Zamani 2015</xref>: 13; <xref ref-type="bibr" rid="B16">2016</xref>: 225.</comment></tp:nomenclature-citation></tp:nomenclature-citation-list></tp:nomenclature><tp:treatment-sec sec-type="material" id="SECID0EOFAG"><title>Type.</title><p>Holotype of <italic><tp:taxon-name><tp:taxon-name-part taxon-name-part-type="genus" reg="Pterotricha">Pterotricha</tp:taxon-name-part><tp:taxon-name-part taxon-name-part-type="species" reg="tikaderi">tikaderi</tp:taxon-name-part></tp:taxon-name></italic> (Figs <xref ref-type="fig" rid="F6">6c–f</xref>): INDIA: ♂ (<named-content xmlns:xlink="http://www.w3.org/1999/xlink" content-type="dwc:institutional_code" xlink:type="simple">ZSI</named-content>), <italic>Gujarat State</italic>: Dwarki Dist. Jamnagar, 16.02.1975 (V.F. Srivastava).</p><fig id="F6" position="float" orientation="portrait"><label>Figure 6.</label><caption><p>Habitus of male <italic><tp:taxon-name><tp:taxon-name-part taxon-name-part-type="genus" reg="Pterotricha">Pterotricha</tp:taxon-name-part><tp:taxon-name-part taxon-name-part-type="species" reg="strandi">strandi</tp:taxon-name-part></tp:taxon-name></italic> (<bold>a–b</bold>) and male palp of the holotype of <italic><tp:taxon-name><tp:taxon-name-part taxon-name-part-type="genus" reg="Pterotricha">P.</tp:taxon-name-part><tp:taxon-name-part taxon-name-part-type="species" reg="tikaderi">tikaderi</tp:taxon-name-part></tp:taxon-name></italic> (<bold>c–f</bold>). <bold>a</bold> whole specimen, dorsal <bold>b</bold> abdomen, ventral <bold>c–f</bold> ventral, retrolateral, dorsal and prolateral. Scale bar = 0.2 mm if not otherwise indicated.</p></caption><graphic xmlns:xlink="http://www.w3.org/1999/xlink" xlink:href="zookeys-777-017-g006.jpg" position="float" orientation="portrait" xlink:type="simple" id="oo_219707.jpg"/></fig></tp:treatment-sec><tp:treatment-sec sec-type="material" id="SECID0EXHAG"><title>Other material examined.</title><p>IRAN: 1♂ (<named-content xmlns:xlink="http://www.w3.org/1999/xlink" content-type="dwc:institutional_code" xlink:type="simple">ZUCT</named-content>), <italic>Isfahan Province</italic>: Shahreza County, March 2015 (A. Zamani); 2♂1♀ (<named-content xmlns:xlink="http://www.w3.org/1999/xlink" content-type="dwc:institutional_code" xlink:type="simple">ZUCT</named-content>), <italic>Hormozgan Province</italic>: Hormuz Island, January 2014 (A. Zamani); 1♀ 1 juv. (<named-content xmlns:xlink="http://www.w3.org/1999/xlink" content-type="dwc:institutional_code" xlink:type="simple">ZUCT</named-content>), <italic>Hormozgan Province</italic>: Parsian, January 2016 (A. Zamani); 1♂1♀ (<named-content xmlns:xlink="http://www.w3.org/1999/xlink" content-type="dwc:institutional_code" xlink:type="simple">ZUCT</named-content>), <italic>Kerman Province</italic>: Baft, Jafriz cave, 14.10.2016 (M.J. Malek Hosseini); 1♀ (<abbrev xmlns:xlink="http://www.w3.org/1999/xlink" content-type="institution" xlink:title="Entomological Museum of Shiraz University of Medical Sciences, Shiraz, Iran" id="ABBRID0EZIAG" xlink:type="simple">EMSUM</abbrev>), <italic>Kohgiluyeh &amp; Boyer-Ahmad Province</italic>: Shadegan, <named-content xmlns:xlink="http://www.w3.org/1999/xlink" content-type="dwc:verbatimCoordinates" xlink:type="simple"><named-content content-type="geo-json" specific-use="{&#34;type&#34;:&#34;Point&#34;,&#34;coordinates&#34;:[51.544167,30.940000]}" id="NCID0EDJAG" xlink:type="simple">30°56'24"N, 50°91'99"E</named-content></named-content>, April 2017 (A. Hosseinpour); 1♂ (EMSUMS), same locality and collector, May 2017; 1♂ (EMSUMS), <italic>Kohgiluyeh &amp; Boyer-Ahmad Province</italic>: Pasheh Kaan, <named-content xmlns:xlink="http://www.w3.org/1999/xlink" content-type="dwc:verbatimCoordinates" xlink:type="simple"><named-content content-type="geo-json" specific-use="{&#34;type&#34;:&#34;Point&#34;,&#34;coordinates&#34;:[51.366667,30.538889]}" id="NCID0ENJAG" xlink:type="simple">30°31'80"N, 50°81'60"E</named-content></named-content>, April 2017 (A. Hosseinpour); TURKMENISTAN: 14♂ (<named-content xmlns:xlink="http://www.w3.org/1999/xlink" content-type="dwc:institutional_code" xlink:type="simple">ZMMU</named-content>), SW Kopetdagh Mts, 12 km W of Kara-Kala, valley of Su River, <named-content xmlns:xlink="http://www.w3.org/1999/xlink" content-type="dwc:verbatimCoordinates" xlink:type="simple"><named-content content-type="geo-json" specific-use="{&#34;type&#34;:&#34;Point&#34;,&#34;coordinates&#34;:[56.116667,38.400000]}" id="NCID0E1JAG" xlink:type="simple">38°24'N, 56°07'E</named-content></named-content>, mountain slope, 24.04.1991 (V.V. Dubatolov).</p></tp:treatment-sec><tp:treatment-sec sec-type="diagnosis" id="SECID0E6JAG"><title>Diagnosis.</title><p>Males of this species can be diagnosed from congeners by the square tibial apophysis with sharp corners and strongly erect spines on the palpal tibia (Figs <xref ref-type="fig" rid="F6">6c–f</xref>, <xref ref-type="fig" rid="F7">7a, b</xref>, <xref ref-type="fig" rid="F8">8a–c</xref>). Females of <italic><tp:taxon-name><tp:taxon-name-part taxon-name-part-type="genus" reg="Pterotricha">P.</tp:taxon-name-part><tp:taxon-name-part taxon-name-part-type="species" reg="strandi">strandi</tp:taxon-name-part></tp:taxon-name></italic> have massive, unknot looped receptacles and long, sticklike glands that differ from most of congeners (Figure <xref ref-type="fig" rid="F8">8d, e</xref>).</p><fig id="F7" position="float" orientation="portrait"><label>Figure 7.</label><caption><p>Male of <italic><tp:taxon-name><tp:taxon-name-part taxon-name-part-type="genus" reg="Pterotricha">Pterotricha</tp:taxon-name-part><tp:taxon-name-part taxon-name-part-type="species" reg="strandi">strandi</tp:taxon-name-part></tp:taxon-name></italic>. <bold>a, b</bold> palp, retro- and prolateral <bold>c, d</bold> chelicera, retro- and prolateral. Scale bars = 0.2 mm if not otherwise indicated.</p></caption><graphic xmlns:xlink="http://www.w3.org/1999/xlink" xlink:href="zookeys-777-017-g007.jpg" position="float" orientation="portrait" xlink:type="simple" id="oo_219708.jpg"/></fig><fig id="F8" position="float" orientation="portrait"><label>Figure 8.</label><caption><p>Copulatory organs of <italic><tp:taxon-name><tp:taxon-name-part taxon-name-part-type="genus" reg="Pterotricha">Pterotricha</tp:taxon-name-part><tp:taxon-name-part taxon-name-part-type="species" reg="strandi">strandi</tp:taxon-name-part></tp:taxon-name></italic>. <bold>a–c</bold> male palp, ventral, dorsal and retrolateral <bold>d, e</bold> epigyne, ventral and dorsal. Scale bars = 0.2 mm. Abbreviations: <italic>Co</italic> conductor; <italic>Em</italic> embolus; <italic>Ta</italic> tegular apophysis.</p></caption><graphic xmlns:xlink="http://www.w3.org/1999/xlink" xlink:href="zookeys-777-017-g008.jpg" position="float" orientation="portrait" xlink:type="simple" id="oo_219709.jpg"/></fig><fig id="F9" position="float" orientation="portrait"><label>Figure 9.</label><caption><p>Male palp of <italic><tp:taxon-name><tp:taxon-name-part taxon-name-part-type="genus" reg="Pterotricha">Pterotricha</tp:taxon-name-part><tp:taxon-name-part taxon-name-part-type="species" reg="strandi">strandi</tp:taxon-name-part></tp:taxon-name></italic>. <bold>a–b</bold> bulb, retrolateral and ventral <bold>c</bold> palp, retrolateral <bold>d</bold> palpal patella and tibia, lateral. Scale bars: 0.1 mm. Abbreviations: <italic>Co</italic> conductor; <italic>Em</italic> embolus; <italic>St</italic> stylus; <italic>Ta</italic> tegular apophysis; <italic>Tt</italic> tooth of tegular apophysis.</p></caption><graphic xmlns:xlink="http://www.w3.org/1999/xlink" xlink:href="zookeys-777-017-g009.jpg" position="float" orientation="portrait" xlink:type="simple" id="oo_219710.jpg"/></fig></tp:treatment-sec><tp:treatment-sec sec-type="description" id="SECID0ELOAG"><title>Description.</title><p>Well described by <xref ref-type="bibr" rid="B7">Marusik et al. (2013)</xref> and <xref ref-type="bibr" rid="B6">Marusik (2016)</xref>. The male of this species has very long and widely spaced anterior lateral spinnerets, 8 × longer than wide, spaced by 2.5 diameters of a single <abbrev xmlns:xlink="http://www.w3.org/1999/xlink" xlink:title="anterior lateral spinnere" id="ABBRID0EZOAG" xlink:type="simple">ALS</abbrev>.</p></tp:treatment-sec><tp:treatment-sec sec-type="comments" id="SECID0E4OAG"><title>Comments.</title><p><italic><tp:taxon-name><tp:taxon-name-part taxon-name-part-type="genus" reg="Pterotricha">Pterotricha</tp:taxon-name-part><tp:taxon-name-part taxon-name-part-type="species" reg="loeffleri">loeffleri</tp:taxon-name-part></tp:taxon-name></italic> was first described in <italic><tp:taxon-name><tp:taxon-name-part taxon-name-part-type="genus" reg="Bobineus">Bobineus</tp:taxon-name-part></tp:taxon-name></italic> Roewer, 1955 (<tp:taxon-name><tp:taxon-name-part taxon-name-part-type="family">Cithaeronidae</tp:taxon-name-part></tp:taxon-name>) based on the holotype male collected in Tehran Province, and later transferred to <italic><tp:taxon-name><tp:taxon-name-part taxon-name-part-type="genus" reg="Pterotricha">Pterotricha</tp:taxon-name-part></tp:taxon-name></italic> by <xref ref-type="bibr" rid="B11">Platnick (1991)</xref>. <xref ref-type="bibr" rid="B7">Marusik et al. (2013)</xref> studied the type material and one female specimen collected in Bushehr Province and provisionally considered them conspecific due to the similarities in size and eye pattern and the similarities of the epigyne with the closely related <italic><tp:taxon-name><tp:taxon-name-part taxon-name-part-type="genus" reg="Pterotricha">P.</tp:taxon-name-part><tp:taxon-name-part taxon-name-part-type="species" reg="strandi">strandi</tp:taxon-name-part></tp:taxon-name></italic>. Considering that the latter species is poorly illustrated and that the type material was not located, the authors mentioned the probability of the synonymy of the two names (<xref ref-type="bibr" rid="B7">Marusik et al. 2013</xref>). Because we were able to collect both sexes of this species from the same localities, we can now confirm that the male and female specimens studied by <xref ref-type="bibr" rid="B7">Marusik et al. (2013)</xref> are conspecific. As a result of our survey, we found that this species has a rather broad distribution. Despite differences between Iranian and Turkmenian populations, we consider these as merely variations and therefore, consider <italic><tp:taxon-name><tp:taxon-name-part taxon-name-part-type="genus" reg="Pterotricha">P.</tp:taxon-name-part><tp:taxon-name-part taxon-name-part-type="species" reg="loeffleri">loeffleri</tp:taxon-name-part></tp:taxon-name></italic> a junior synonym of <italic><tp:taxon-name><tp:taxon-name-part taxon-name-part-type="genus" reg="Pterotricha">P.</tp:taxon-name-part><tp:taxon-name-part taxon-name-part-type="species" reg="strandi">strandi</tp:taxon-name-part></tp:taxon-name></italic>. Although we were unable to borrow the type material for <italic><tp:taxon-name><tp:taxon-name-part taxon-name-part-type="genus" reg="Pterotricha">P.</tp:taxon-name-part><tp:taxon-name-part taxon-name-part-type="species" reg="tikaderi">tikaderi</tp:taxon-name-part></tp:taxon-name></italic> Gajbe, 1983 (India), based on photographs of the palp (Figure <xref ref-type="fig" rid="F6">6c–f</xref>) and habitus figures provided to us, we conclude that <italic><tp:taxon-name><tp:taxon-name-part taxon-name-part-type="genus" reg="Pterotricha">P.</tp:taxon-name-part><tp:taxon-name-part taxon-name-part-type="species" reg="tikaderi">tikaderi</tp:taxon-name-part></tp:taxon-name></italic> is also a junior synonym of <italic><tp:taxon-name><tp:taxon-name-part taxon-name-part-type="genus" reg="Pterotricha">P.</tp:taxon-name-part><tp:taxon-name-part taxon-name-part-type="species" reg="strandi">strandi</tp:taxon-name-part></tp:taxon-name></italic>.</p></tp:treatment-sec><tp:treatment-sec sec-type="ecology" id="SECID0EXSAG"><title>Ecology.</title><p>This is a nocturnal spider, mostly hiding beneath rocks and inside crevices during the day and hunting at night. According to our observations, this species doesn’t make silken retreats. It is widespread on the Iranian Plateau, occurring in mountainous areas and sand dunes and sometimes near human dwellings, and two specimens were collected in a cave near the entrance. Mature females can probably be found throughout the year, while adult males can mostly be found from mid-autumn to late spring (<xref ref-type="bibr" rid="B16">Zamani 2016</xref>).</p></tp:treatment-sec><tp:treatment-sec sec-type="Records in Iran" id="SECID0EBTAG"><title>Records in Iran.</title><p>Bushehr, Fars, Hormozgan, Kohgiluyeh &amp; Boyer-Ahmad, Tehran. New records: Isfahan and Kerman (Figure <xref ref-type="fig" rid="F16">16</xref>).</p></tp:treatment-sec><tp:treatment-sec sec-type="distribution" id="SECID0ELTAG"><title>Distribution.</title><p>Turkmenistan, Iran, and western India.</p></tp:treatment-sec><tp:treatment-sec><!--Section generated to contain objects referenced in tp:taxon-treatment.--><fig id="F15" position="float" orientation="portrait"><label>Figure 15.</label><caption><p>Live male specimens of <italic><tp:taxon-name><tp:taxon-name-part taxon-name-part-type="genus" reg="Iranotricha">Iranotricha</tp:taxon-name-part><tp:taxon-name-part taxon-name-part-type="species" reg="lutensis">lutensis</tp:taxon-name-part></tp:taxon-name></italic> Zamani &amp; Marusik, sp. n. (<bold>a–b</bold>) and <italic><tp:taxon-name><tp:taxon-name-part taxon-name-part-type="genus" reg="Pterotricha">Pterotricha</tp:taxon-name-part><tp:taxon-name-part taxon-name-part-type="species" reg="strandi">strandi</tp:taxon-name-part></tp:taxon-name></italic> (<bold>c</bold>), and type locality of <italic><tp:taxon-name><tp:taxon-name-part taxon-name-part-type="genus" reg="Iranotricha">I.</tp:taxon-name-part><tp:taxon-name-part taxon-name-part-type="species" reg="lutensis">lutensis</tp:taxon-name-part></tp:taxon-name></italic> Zamani &amp; Marusik, sp. n. (<bold>d</bold>).</p></caption><graphic xmlns:xlink="http://www.w3.org/1999/xlink" xlink:href="zookeys-777-017-g015.jpg" position="float" orientation="portrait" xlink:type="simple" id="oo_219716.jpg"/></fig><fig id="F16" position="float" orientation="portrait"><label>Figure 16.</label><caption><p>Distribution of <italic><tp:taxon-name><tp:taxon-name-part taxon-name-part-type="genus" reg="Pterotricha">Pterotricha</tp:taxon-name-part></tp:taxon-name></italic> spp. and <italic><tp:taxon-name><tp:taxon-name-part taxon-name-part-type="genus" reg="Iranotricha">Iranotricha</tp:taxon-name-part><tp:taxon-name-part taxon-name-part-type="species" reg="lutensis">lutensis</tp:taxon-name-part></tp:taxon-name></italic> Zamani &amp; Marusik, sp. n. in Iran (white symbols refer to literature records, and black symbols refer to our new data): <bold>1</bold><tp:taxon-name><tp:taxon-name-part taxon-name-part-type="genus" reg="Pterotricha">P.</tp:taxon-name-part><tp:taxon-name-part taxon-name-part-type="uncertainty-rank">cf.</tp:taxon-name-part><tp:taxon-name-part taxon-name-part-type="species" reg="dalmasi">dalmasi</tp:taxon-name-part></tp:taxon-name><bold>2</bold><italic><tp:taxon-name><tp:taxon-name-part taxon-name-part-type="genus" reg="Pterotricha">P.</tp:taxon-name-part><tp:taxon-name-part taxon-name-part-type="species" reg="kovblyuki">kovblyuki</tp:taxon-name-part></tp:taxon-name></italic> Zamani &amp; Marusik, sp. n. <bold>3</bold><italic><tp:taxon-name><tp:taxon-name-part taxon-name-part-type="genus" reg="Pterotricha">P.</tp:taxon-name-part><tp:taxon-name-part taxon-name-part-type="species" reg="lentiginosa">lentiginosa</tp:taxon-name-part></tp:taxon-name></italic> (?) <bold>4</bold><italic><tp:taxon-name><tp:taxon-name-part taxon-name-part-type="genus" reg="Pterotricha">P.</tp:taxon-name-part><tp:taxon-name-part taxon-name-part-type="species" reg="strandi">strandi</tp:taxon-name-part></tp:taxon-name></italic><bold>5</bold><italic><tp:taxon-name><tp:taxon-name-part taxon-name-part-type="genus" reg="Pterotricha">P.</tp:taxon-name-part><tp:taxon-name-part taxon-name-part-type="species" reg="montana">montana</tp:taxon-name-part></tp:taxon-name></italic> Zamani &amp; Marusik, sp. n. <bold>6</bold><italic><tp:taxon-name><tp:taxon-name-part taxon-name-part-type="genus" reg="Pterotricha">P.</tp:taxon-name-part><tp:taxon-name-part taxon-name-part-type="species" reg="pseudoparasyriaca">pseudoparasyriaca</tp:taxon-name-part></tp:taxon-name></italic><bold>7</bold><italic><tp:taxon-name><tp:taxon-name-part taxon-name-part-type="genus" reg="Iranotricha">I.</tp:taxon-name-part><tp:taxon-name-part taxon-name-part-type="species" reg="lutensis">lutensis</tp:taxon-name-part></tp:taxon-name></italic> Zamani &amp; Marusik, sp. n.</p></caption><graphic xmlns:xlink="http://www.w3.org/1999/xlink" xlink:href="zookeys-777-017-g016.jpg" position="float" orientation="portrait" xlink:type="simple" id="oo_219717.jpg"/></fig></tp:treatment-sec><ref-list><ref id="B6"><mixed-citation xmlns:xlink="http://www.w3.org/1999/xlink" xlink:type="simple"><person-group><name name-style="western"><surname>Marusik</surname><given-names>YM</given-names></name></person-group> (<year>2016</year>) <article-title>Redescription of the male of <italic><tp:taxon-name><tp:taxon-name-part taxon-name-part-type="genus">Pterotricha</tp:taxon-name-part><tp:taxon-name-part taxon-name-part-type="species">strandi</tp:taxon-name-part></tp:taxon-name></italic> (<tp:taxon-name><tp:taxon-name-part taxon-name-part-type="order">Aranei</tp:taxon-name-part></tp:taxon-name>: <tp:taxon-name><tp:taxon-name-part taxon-name-part-type="family">Gnaphosidae</tp:taxon-name-part></tp:taxon-name>) with special emphasis on the structure of the palp.</article-title><source><tp:taxon-name><tp:taxon-name-part taxon-name-part-type="phylum">Arthropoda</tp:taxon-name-part></tp:taxon-name> Selecta</source><volume>25</volume>(<issue>3</issue>): <fpage>279</fpage>–<lpage>282</lpage>.</mixed-citation></ref><ref id="B7"><mixed-citation xmlns:xlink="http://www.w3.org/1999/xlink" xlink:type="simple"><person-group><name name-style="western"><surname>Marusik</surname><given-names>YM</given-names></name><name name-style="western"><surname>Omelko</surname><given-names>MM</given-names></name><name name-style="western"><surname>Koponen</surname><given-names>S</given-names></name></person-group> (<year>2013</year>) <article-title>Redescription of <italic><tp:taxon-name><tp:taxon-name-part taxon-name-part-type="genus">Pterotricha</tp:taxon-name-part><tp:taxon-name-part taxon-name-part-type="species">loeffleri</tp:taxon-name-part></tp:taxon-name></italic> (Roewer, 1955) (<tp:taxon-name><tp:taxon-name-part taxon-name-part-type="order">Aranei</tp:taxon-name-part></tp:taxon-name>: <tp:taxon-name><tp:taxon-name-part taxon-name-part-type="family">Gnaphosidae</tp:taxon-name-part></tp:taxon-name>: <tp:taxon-name><tp:taxon-name-part taxon-name-part-type="subfamily">Gnaphosinae</tp:taxon-name-part></tp:taxon-name>).</article-title><source><tp:taxon-name><tp:taxon-name-part taxon-name-part-type="phylum">Arthropoda</tp:taxon-name-part></tp:taxon-name> Selecta</source><volume>22</volume>: <fpage>349</fpage>–<lpage>352</lpage>.</mixed-citation></ref><ref id="B15"><mixed-citation xmlns:xlink="http://www.w3.org/1999/xlink" xlink:type="simple"><person-group><name name-style="western"><surname>Zamani</surname><given-names>A</given-names></name></person-group> (<year>2015</year>) <article-title>The spider collection (<tp:taxon-name><tp:taxon-name-part taxon-name-part-type="class">Arachnida</tp:taxon-name-part></tp:taxon-name>: <tp:taxon-name><tp:taxon-name-part taxon-name-part-type="order">Araneae</tp:taxon-name-part></tp:taxon-name>) of the Zoological Museum of the Iranian Research Institute of Plant Protection, with new species records for Iran.</article-title><source>Arachnologische Mitteilungen</source><volume>50</volume>: <fpage>11</fpage>–<lpage>18</lpage>. d<ext-link xlink:type="simple" ext-link-type="doi" xlink:href="10.5431/aramit5002">https://doi.org/10.5431/aramit5002</ext-link></mixed-citation></ref><ref id="B16"><mixed-citation xmlns:xlink="http://www.w3.org/1999/xlink" xlink:type="simple"><person-group><name name-style="western"><surname>Zamani</surname><given-names>A</given-names></name></person-group> (<year>2016</year>) [The field guide of spiders and scorpions of Iran]. Iranshenasi Tehran, 360 pp. [In Persian]</mixed-citation></ref><ref id="B11"><mixed-citation xmlns:xlink="http://www.w3.org/1999/xlink" xlink:type="simple"><person-group><name name-style="western"><surname>Platnick</surname><given-names>NI</given-names></name></person-group> (<year>1991</year>) <article-title>A revision of the ground spider family <tp:taxon-name><tp:taxon-name-part taxon-name-part-type="family">Cithaeronidae</tp:taxon-name-part></tp:taxon-name> (<tp:taxon-name><tp:taxon-name-part taxon-name-part-type="order">Araneae</tp:taxon-name-part></tp:taxon-name>, <tp:taxon-name><tp:taxon-name-part taxon-name-part-type="superfamily">Gnaphosoidea</tp:taxon-name-part></tp:taxon-name>).</article-title><source>American Museum Novitates</source><volume>3018</volume>: <fpage>1</fpage>–<lpage>13</lpage>.</mixed-citation></ref></ref-list></tp:taxon-treatment>
