# Supplementary material for: The spider genus Pterotricha in Iran, with the description of a new genus (Araneae, Gnaphosidae)
Source: Zookeys. 2018 Jul 30;777:17–41. doi: 10.3897/zookeys.777.26745 (PMC6108275; doi:10.3897/zookeys.777.26745)
Supplement: XML Treatment for Iranotricha [file zookeys.777.26745-treatment8.xml]

<!DOCTYPE tp:taxon-treatment
  PUBLIC "-//TaxonX//DTD Taxonomic Treatment Publishing DTD v0 20100105//EN" "tax-treatment-NSO.dtd">
<tp:taxon-treatment xmlns:tp="http://www.plazi.org/taxpub"><tp:treatment-meta><kwd-group><label>Taxon classification</label><kwd><named-content xmlns:xlink="http://www.w3.org/1999/xlink" content-type="kingdom">Animalia</named-content></kwd><kwd><named-content xmlns:xlink="http://www.w3.org/1999/xlink" content-type="order">Araneae</named-content></kwd><kwd><named-content xmlns:xlink="http://www.w3.org/1999/xlink" content-type="family">Gnaphosidae</named-content></kwd></kwd-group><mixed-citation publication-type="journal"><person-group><name><surname>Zamani</surname><given-names>Alireza</given-names></name><name><surname>Seiedy</surname><given-names>Marjan</given-names></name><name><surname>Saboori</surname><given-names>Alireza</given-names></name><name><surname>Marusik</surname><given-names>Yuri M.</given-names></name></person-group><article-title>The spider genus <italic><tp:taxon-name><tp:taxon-name-part taxon-name-part-type="genus" reg="Pterotricha">Pterotricha</tp:taxon-name-part></tp:taxon-name></italic> in Iran, with the description of a new genus (<tp:taxon-name><tp:taxon-name-part taxon-name-part-type="order">Araneae</tp:taxon-name-part></tp:taxon-name>, <tp:taxon-name><tp:taxon-name-part taxon-name-part-type="family">Gnaphosidae</tp:taxon-name-part></tp:taxon-name>)</article-title><source>Zookeys</source><day>30</day><month>7</month><year>2018</year><volume>777</volume><fpage>17</fpage><lpage>41</lpage><pub-id pub-id-type="doi">10.3897/zookeys.777.26745</pub-id></mixed-citation></tp:treatment-meta><tp:nomenclature><tp:taxon-name>
              <tp:taxon-name-part taxon-name-part-type="genus" reg="Iranotricha">Iranotricha</tp:taxon-name-part>
              <object-id xmlns:xlink="http://www.w3.org/1999/xlink" content-type="zoobank" xlink:type="simple">http://zoobank.org/C9C70DA0-DD13-4199-B5D5-A182CC5B225F</object-id>
            </tp:taxon-name><tp:taxon-authority>Zamani &amp; Marusik</tp:taxon-authority><tp:taxon-status xmlns:xlink="http://www.w3.org/1999/xlink" xlink:type="simple">gen. n.</tp:taxon-status></tp:nomenclature><tp:treatment-sec sec-type="type species" id="SECID0EUUAG"><title>Type species.</title><p><italic><tp:taxon-name><tp:taxon-name-part taxon-name-part-type="genus" reg="Iranotricha">Iranotricha</tp:taxon-name-part><tp:taxon-name-part taxon-name-part-type="species" reg="lutensis">lutensis</tp:taxon-name-part></tp:taxon-name></italic> Zamani &amp; Marusik, sp. n.</p></tp:treatment-sec><tp:treatment-sec sec-type="etymology" id="SECID0EFVAG"><title>Etymology.</title><p>A combination of Iran, the type locality of the species, and “<italic>tricha</italic>”, referring to the similarity with the genus <italic><tp:taxon-name><tp:taxon-name-part taxon-name-part-type="genus" reg="Pterotricha">Pterotricha.</tp:taxon-name-part></tp:taxon-name></italic> The gender is feminine.</p></tp:treatment-sec><tp:treatment-sec sec-type="diagnosis" id="SECID0EUVAG"><title>Diagnosis.</title><p>The genus differs from all <tp:taxon-name><tp:taxon-name-part taxon-name-part-type="subfamily">Gnaphosinae</tp:taxon-name-part></tp:taxon-name> by lacking a cheliceral keel. It is most similar to <italic><tp:taxon-name><tp:taxon-name-part taxon-name-part-type="genus" reg="Pterotricha">Pterotricha</tp:taxon-name-part></tp:taxon-name></italic> by having long anterior lateral spinnerets and the embolus similar to that of <italic><tp:taxon-name><tp:taxon-name-part taxon-name-part-type="genus" reg="Pterotricha">P.</tp:taxon-name-part><tp:taxon-name-part taxon-name-part-type="species" reg="cambridgei">cambridgei</tp:taxon-name-part></tp:taxon-name></italic> (O. Pickard-Cambridge, 1872) and <italic><tp:taxon-name><tp:taxon-name-part taxon-name-part-type="genus" reg="Pterotricha">P.</tp:taxon-name-part><tp:taxon-name-part taxon-name-part-type="species" reg="levantina">levantina</tp:taxon-name-part></tp:taxon-name></italic> Levy, 1995 by having a modified anterior part with an invagination. <italic><tp:taxon-name><tp:taxon-name-part taxon-name-part-type="genus" reg="Iranotricha">Iranotricha</tp:taxon-name-part></tp:taxon-name></italic> gen. n. differs from <italic><tp:taxon-name><tp:taxon-name-part taxon-name-part-type="genus" reg="Pterotricha">Pterotricha</tp:taxon-name-part></tp:taxon-name></italic> by lacking a cheliceral keel, having the two prolateral teeth greatly reduced and separated from each other (vs. well developed and fused at the bases in <italic><tp:taxon-name><tp:taxon-name-part taxon-name-part-type="genus" reg="Pterotricha">Pterotricha</tp:taxon-name-part></tp:taxon-name></italic>), having modified setae (long terminal setae (<italic>Ts</italic>), long setae (<italic>Ls</italic>), barbed setae (<italic>Bs</italic>), with longer plumage (<italic>Ss</italic>) on chelicera which are lacking in <italic><tp:taxon-name><tp:taxon-name-part taxon-name-part-type="genus" reg="Pterotricha">Pterotricha</tp:taxon-name-part></tp:taxon-name></italic> (cf. Figs <xref ref-type="fig" rid="F11">11a, b</xref>, <xref ref-type="fig" rid="F12">12a–c</xref> and <xref ref-type="fig" rid="F12">12d–f</xref>), an embolus with a spine (<italic>Es</italic>) (lacking in <italic><tp:taxon-name><tp:taxon-name-part taxon-name-part-type="genus" reg="Pterotricha">Pterotricha</tp:taxon-name-part></tp:taxon-name></italic>), a small conductor (smaller and thinner than the embolus vs. larger and wider than the embolus) and an elongate tegular apophysis lacking a large base (vs. tegular apophysis with wide base, much wider than tip).</p></tp:treatment-sec><tp:treatment-sec sec-type="description" id="SECID0EMZAG"><title>Description.</title><p>Same as for the species.</p></tp:treatment-sec><tp:treatment-sec sec-type="comments" id="SECID0ERZAG"><title>Comments.</title><p>Long spinnerets and the presence of a sclerotized (non-membranous) conductor behind the embolus indicate that new genus is most probably related to <italic><tp:taxon-name><tp:taxon-name-part taxon-name-part-type="genus" reg="Pterotricha">Pterotricha</tp:taxon-name-part></tp:taxon-name></italic>. <italic><tp:taxon-name><tp:taxon-name-part taxon-name-part-type="genus" reg="Iranotricha">Iranotricha</tp:taxon-name-part></tp:taxon-name></italic> gen. n. is also similar to <italic><tp:taxon-name><tp:taxon-name-part taxon-name-part-type="genus" reg="Scotognapha">Scotognapha</tp:taxon-name-part></tp:taxon-name></italic> Dalmas, 1920, a genus restricted to the Canary Islands (<xref ref-type="bibr" rid="B14">WSC 2018</xref>). <italic><tp:taxon-name><tp:taxon-name-part taxon-name-part-type="genus" reg="Scotognapha">Scotognapha</tp:taxon-name-part></tp:taxon-name></italic> has a greatly reduced, vestigial keel (the new genus lacks a keel) but has plumose “hairs” as in <italic><tp:taxon-name><tp:taxon-name-part taxon-name-part-type="genus" reg="Pterotricha">Pterotricha</tp:taxon-name-part></tp:taxon-name></italic> and <italic><tp:taxon-name><tp:taxon-name-part taxon-name-part-type="genus" reg="Iranotricha">Iranotricha</tp:taxon-name-part></tp:taxon-name></italic> gen. n.</p></tp:treatment-sec><tp:treatment-sec sec-type="Composition" id="SECID0EF2AG"><title>Composition.</title><p>Only the type species.</p></tp:treatment-sec><tp:treatment-sec><!--Section generated to contain objects referenced in tp:taxon-treatment.--><fig id="F11" position="float" orientation="portrait"><label>Figure 11.</label><caption><p>Somatic characters of <italic><tp:taxon-name><tp:taxon-name-part taxon-name-part-type="genus" reg="Iranotricha">Iranotricha</tp:taxon-name-part><tp:taxon-name-part taxon-name-part-type="species" reg="lutensis">lutensis</tp:taxon-name-part></tp:taxon-name></italic> Zamani &amp; Marusik sp. n. (<bold>a–d</bold>), <italic><tp:taxon-name><tp:taxon-name-part taxon-name-part-type="genus" reg="Pterotricha">Pterotricha</tp:taxon-name-part><tp:taxon-name-part taxon-name-part-type="species" reg="strandi">strandi</tp:taxon-name-part></tp:taxon-name></italic> (<bold>e–f</bold>) and <italic><tp:taxon-name><tp:taxon-name-part taxon-name-part-type="genus" reg="Pterotricha">P.</tp:taxon-name-part><tp:taxon-name-part taxon-name-part-type="species" reg="montana">montana</tp:taxon-name-part></tp:taxon-name></italic> (<bold>g</bold>). <bold>a, b</bold> chelicera, retrolateral and meso-prolateral <bold>c, f</bold> tarsus I, prolateral <bold>d, e</bold> tarsus IV, prolateral <bold>g</bold> spinnerets, ventral.</p></caption><graphic xmlns:xlink="http://www.w3.org/1999/xlink" xlink:href="zookeys-777-017-g011.jpg" position="float" orientation="portrait" xlink:type="simple" id="oo_219712.jpg"/></fig><fig id="F12" position="float" orientation="portrait"><label>Figure 12.</label><caption><p>Chelicerae of <italic><tp:taxon-name><tp:taxon-name-part taxon-name-part-type="genus" reg="Iranotricha">Iranotricha</tp:taxon-name-part><tp:taxon-name-part taxon-name-part-type="species" reg="lutensis">lutensis</tp:taxon-name-part></tp:taxon-name></italic> Zamani &amp; Marusik sp. n. (<bold>a–c</bold>) and <italic><tp:taxon-name><tp:taxon-name-part taxon-name-part-type="genus" reg="Pterotricha">Pterotricha</tp:taxon-name-part><tp:taxon-name-part taxon-name-part-type="species" reg="strandi">strandi</tp:taxon-name-part></tp:taxon-name></italic> (<bold>d–f</bold>). <bold>a, c–d</bold> terminal part, prolateral <bold>b, f</bold> enlarged terminal part of chelicera showing setae and teeth; e whole chelicera, prolateral. Abbreviations: <italic>Bs</italic> barbed seta; <italic>Ck</italic> keel of chelicera; <italic>Ls</italic> long seta; <italic>Pt</italic> prolateral teeth; <italic>Ss</italic> serrated seta; <italic>Ts</italic> terminal seta.</p></caption><graphic xmlns:xlink="http://www.w3.org/1999/xlink" xlink:href="zookeys-777-017-g012.jpg" position="float" orientation="portrait" xlink:type="simple" id="oo_219713.jpg"/></fig></tp:treatment-sec><ref-list><ref id="B14"><mixed-citation xmlns:xlink="http://www.w3.org/1999/xlink" xlink:type="simple"><institution xlink:type="simple">WSC</institution> (<year>2018</year>) World Spider Catalog [version 19.0]. Natural History Museum Bern. <ext-link xlink:type="simple" ext-link-type="uri" xlink:href="http://wsc.nmbe.ch">http://wsc.nmbe.ch</ext-link></mixed-citation></ref></ref-list></tp:taxon-treatment>
