# Supplementary material for: The spider genus Pterotricha in Iran, with the description of a new genus (Araneae, Gnaphosidae)
Source: Zookeys. 2018 Jul 30;777:17–41. doi: 10.3897/zookeys.777.26745 (PMC6108275; doi:10.3897/zookeys.777.26745)
Supplement: XML Treatment for Iranotricha lutensis [file zookeys.777.26745-treatment9.xml]

<!DOCTYPE tp:taxon-treatment
  PUBLIC "-//TaxonX//DTD Taxonomic Treatment Publishing DTD v0 20100105//EN" "tax-treatment-NSO.dtd">
<tp:taxon-treatment xmlns:tp="http://www.plazi.org/taxpub"><tp:treatment-meta><kwd-group><label>Taxon classification</label><kwd><named-content xmlns:xlink="http://www.w3.org/1999/xlink" content-type="kingdom">Animalia</named-content></kwd><kwd><named-content xmlns:xlink="http://www.w3.org/1999/xlink" content-type="order">Araneae</named-content></kwd><kwd><named-content xmlns:xlink="http://www.w3.org/1999/xlink" content-type="family">Gnaphosidae</named-content></kwd></kwd-group><mixed-citation publication-type="journal"><person-group><name><surname>Zamani</surname><given-names>Alireza</given-names></name><name><surname>Seiedy</surname><given-names>Marjan</given-names></name><name><surname>Saboori</surname><given-names>Alireza</given-names></name><name><surname>Marusik</surname><given-names>Yuri M.</given-names></name></person-group><article-title>The spider genus <italic><tp:taxon-name><tp:taxon-name-part taxon-name-part-type="genus" reg="Pterotricha">Pterotricha</tp:taxon-name-part></tp:taxon-name></italic> in Iran, with the description of a new genus (<tp:taxon-name><tp:taxon-name-part taxon-name-part-type="order">Araneae</tp:taxon-name-part></tp:taxon-name>, <tp:taxon-name><tp:taxon-name-part taxon-name-part-type="family">Gnaphosidae</tp:taxon-name-part></tp:taxon-name>)</article-title><source>Zookeys</source><day>30</day><month>7</month><year>2018</year><volume>777</volume><fpage>17</fpage><lpage>41</lpage><pub-id pub-id-type="doi">10.3897/zookeys.777.26745</pub-id></mixed-citation></tp:treatment-meta><tp:nomenclature><tp:taxon-name>
              <tp:taxon-name-part taxon-name-part-type="genus" reg="Iranotricha">Iranotricha</tp:taxon-name-part>
              <tp:taxon-name-part taxon-name-part-type="species" reg="lutensis">lutensis</tp:taxon-name-part>
              <object-id xmlns:xlink="http://www.w3.org/1999/xlink" content-type="zoobank" xlink:type="simple">http://zoobank.org/0CA60690-EB14-4484-B19C-A4DD7D102028</object-id>
            </tp:taxon-name><tp:taxon-authority>Zamani &amp; Marusik</tp:taxon-authority><tp:taxon-status xmlns:xlink="http://www.w3.org/1999/xlink" xlink:type="simple">sp. n.</tp:taxon-status><xref ref-type="fig" rid="F10">Figs 10</xref><xref ref-type="fig" rid="F11">, 11</xref><xref ref-type="fig" rid="F12">, 12</xref><xref ref-type="fig" rid="F13">, 13</xref><xref ref-type="fig" rid="F14">, 14</xref><xref ref-type="fig" rid="F15">, 15a–b, d</xref><xref ref-type="fig" rid="F16">, 16</xref></tp:nomenclature><tp:treatment-sec sec-type="type material" id="SECID0EP4AG"><title>Type material.</title><p>Holotype ♂ (<named-content xmlns:xlink="http://www.w3.org/1999/xlink" content-type="dwc:institutional_code" xlink:type="simple">MMUE</named-content>), IRAN: <italic>Kerman Province</italic>: Lut Desert, Rig-e Setareh, <named-content xmlns:xlink="http://www.w3.org/1999/xlink" content-type="dwc:verbatimCoordinates" xlink:type="simple"><named-content content-type="geo-json" specific-use="{&#34;type&#34;:&#34;Point&#34;,&#34;coordinates&#34;:[58.715722,30.257361]}" id="NCID0E64AG" xlink:type="simple">30°15'26.5"N, 58°42'56.6"E</named-content></named-content>, 252 m, 16.11.2016 (A. Zamani &amp; H. Akhani).</p></tp:treatment-sec><tp:treatment-sec sec-type="etymology" id="SECID0EE5AG"><title>Etymology.</title><p>The specific epithet refers to the Lut Desert, the type locality of the species.</p></tp:treatment-sec><tp:treatment-sec sec-type="diagnosis" id="SECID0EJ5AG"><title>Diagnosis.</title><p>The species can be easily recognized from the <italic><tp:taxon-name><tp:taxon-name-part taxon-name-part-type="genus" reg="Pterotricha">Pterotricha</tp:taxon-name-part></tp:taxon-name></italic> species with long spinnerets by lacking a cheliceral keel. The males of this species can be also recognized due to numerous strong spines on the legs (Figure <xref ref-type="fig" rid="F10">10d</xref>) and a spine on tarsus IV (Figure <xref ref-type="fig" rid="F11">11d</xref>). <italic><tp:taxon-name><tp:taxon-name-part taxon-name-part-type="genus" reg="Pterotricha">Pterotricha</tp:taxon-name-part></tp:taxon-name></italic> species have weak spines and lack a spine on tarsus IV.</p><fig id="F10" position="float" orientation="portrait"><label>Figure 10.</label><caption><p>Habitus of <italic><tp:taxon-name><tp:taxon-name-part taxon-name-part-type="genus" reg="Iranotricha">Iranotricha</tp:taxon-name-part><tp:taxon-name-part taxon-name-part-type="species" reg="lutensis">lutensis</tp:taxon-name-part></tp:taxon-name></italic> Zamani &amp; Marusik sp. n., male. <bold>a</bold> prosoma, dorsal <bold>b–c</bold> body, dorsal and ventral <bold>d</bold> whole specimen, dorsal.</p></caption><graphic xmlns:xlink="http://www.w3.org/1999/xlink" xlink:href="zookeys-777-017-g010.jpg" position="float" orientation="portrait" xlink:type="simple" id="oo_219711.jpg"/></fig><fig id="F11" position="float" orientation="portrait"><label>Figure 11.</label><caption><p>Somatic characters of <italic><tp:taxon-name><tp:taxon-name-part taxon-name-part-type="genus" reg="Iranotricha">Iranotricha</tp:taxon-name-part><tp:taxon-name-part taxon-name-part-type="species" reg="lutensis">lutensis</tp:taxon-name-part></tp:taxon-name></italic> Zamani &amp; Marusik sp. n. (<bold>a–d</bold>), <italic><tp:taxon-name><tp:taxon-name-part taxon-name-part-type="genus" reg="Pterotricha">Pterotricha</tp:taxon-name-part><tp:taxon-name-part taxon-name-part-type="species" reg="strandi">strandi</tp:taxon-name-part></tp:taxon-name></italic> (<bold>e–f</bold>) and <italic><tp:taxon-name><tp:taxon-name-part taxon-name-part-type="genus" reg="Pterotricha">P.</tp:taxon-name-part><tp:taxon-name-part taxon-name-part-type="species" reg="montana">montana</tp:taxon-name-part></tp:taxon-name></italic> (<bold>g</bold>). <bold>a, b</bold> chelicera, retrolateral and meso-prolateral <bold>c, f</bold> tarsus I, prolateral <bold>d, e</bold> tarsus IV, prolateral <bold>g</bold> spinnerets, ventral.</p></caption><graphic xmlns:xlink="http://www.w3.org/1999/xlink" xlink:href="zookeys-777-017-g011.jpg" position="float" orientation="portrait" xlink:type="simple" id="oo_219712.jpg"/></fig></tp:treatment-sec><tp:treatment-sec sec-type="description" id="SECID0E6BBG"><title>Description.</title><p>Male. Total length 6.45. Carapace 3.7 long, 3.1 wide. Eye sizes and interdistances: <abbrev xmlns:xlink="http://www.w3.org/1999/xlink" xlink:title="anterior median eye" id="ABBRID0EFCBG" xlink:type="simple">AME</abbrev>: 0.14, <abbrev xmlns:xlink="http://www.w3.org/1999/xlink" xlink:title="anterior lateral eye" id="ABBRID0EJCBG" xlink:type="simple">ALE</abbrev>: 0.21, <abbrev xmlns:xlink="http://www.w3.org/1999/xlink" xlink:title="posterior median eye" id="ABBRID0ENCBG" xlink:type="simple">PME</abbrev>: 0.12, <abbrev xmlns:xlink="http://www.w3.org/1999/xlink" xlink:title="posterior lateral eye" id="ABBRID0ERCBG" xlink:type="simple">PLE</abbrev>: 0.17, <abbrev xmlns:xlink="http://www.w3.org/1999/xlink" xlink:title="posterior median eye" id="ABBRID0EVCBG" xlink:type="simple">PME</abbrev>-<abbrev xmlns:xlink="http://www.w3.org/1999/xlink" xlink:title="posterior median eye" id="ABBRID0EZCBG" xlink:type="simple">PME</abbrev>: 0.08. Carapace, sternum, labium, chelicerae, and maxillae light brown without any distinct patterns, with scattered short setae and darkening in the ocular area. Chelicera lacking keel but with two strongly reduced (vestigial) teeth that are separated from each other (Figure <xref ref-type="fig" rid="F12">12c</xref>); a very long terminal seta (<italic>Ts</italic>), 2 long mesal setae (<italic>Ls</italic>), a series of barbed setae (<italic>Bs</italic>) along the prolateral side of the furrow and bent prolateral serrated seta (<italic>Ss</italic>). The barbed setae have long plumage making the wider distally (Figure <xref ref-type="fig" rid="F12">12b</xref>). Abdomen light grey with long grey setae and a light brown scutum anteriorly. Legs yellow, with numerous spines, including one spine on tarsus IV. Scopula on metatarsi and tarsi indistinct; tarsus I with more thick and thin macrosetae than tarsus IV (Figs <xref ref-type="fig" rid="F11">11c–d</xref>). Tarsi of all legs with cuticular cracks (pseudosegmented). Leg measurements: I: 15.85 (3.85, 1.9, 3.6, 4.05, 2.45), II: 17.10 (4.0, 2.0, 4.10, 4.30, 2.70), III: 16.41 (3.9, 1.70, 3.95, 4.35, 2.51), IV: 19.1 (4.3, 2.0, 4.1, 6.0, 2.70). Anterior lateral spinnerets almost 6 x longer than wide and almost as long as abdomen width.</p><fig id="F12" position="float" orientation="portrait"><label>Figure 12.</label><caption><p>Chelicerae of <italic><tp:taxon-name><tp:taxon-name-part taxon-name-part-type="genus" reg="Iranotricha">Iranotricha</tp:taxon-name-part><tp:taxon-name-part taxon-name-part-type="species" reg="lutensis">lutensis</tp:taxon-name-part></tp:taxon-name></italic> Zamani &amp; Marusik sp. n. (<bold>a–c</bold>) and <italic><tp:taxon-name><tp:taxon-name-part taxon-name-part-type="genus" reg="Pterotricha">Pterotricha</tp:taxon-name-part><tp:taxon-name-part taxon-name-part-type="species" reg="strandi">strandi</tp:taxon-name-part></tp:taxon-name></italic> (<bold>d–f</bold>). <bold>a, c–d</bold> terminal part, prolateral <bold>b, f</bold> enlarged terminal part of chelicera showing setae and teeth; e whole chelicera, prolateral. Abbreviations: <italic>Bs</italic> barbed seta; <italic>Ck</italic> keel of chelicera; <italic>Ls</italic> long seta; <italic>Pt</italic> prolateral teeth; <italic>Ss</italic> serrated seta; <italic>Ts</italic> terminal seta.</p></caption><graphic xmlns:xlink="http://www.w3.org/1999/xlink" xlink:href="zookeys-777-017-g012.jpg" position="float" orientation="portrait" xlink:type="simple" id="oo_219713.jpg"/></fig><p>Palp as in Figs <xref ref-type="fig" rid="F13">13</xref>–<xref ref-type="fig" rid="F14">14</xref>; patella and tibia elongate, almost as long as femur and longer than cymbium; patella with very strong and long macrosetae, &gt;1.5 x longer than tibia; tibia cylindrical, unmodified; tibia with relatively small retrolateral apophysis (not longer than diameter of tibia) with tip bent anteriorly, prolateral side with three strong and long macrosetae of equal length to the tibia; cymbium long, approx. 3 x longer than wide with three strong dorsal macrosetae; tegular apophysis elongate, almost cylindrical, with unmodified base; conductor small, partly hidden by embolus; embolus broad at the base, with a strong retrolateral spine (<italic>Es</italic>); anterior part of embolus modified, widened, with an invagination (<italic>Ec</italic>) corresponding (fitting) to conductor (<italic>Co</italic>), tip of embolus stylus-like, looped, directed dorsally and terminating at the tip of the conductor</p><fig id="F13" position="float" orientation="portrait"><label>Figure 13.</label><caption><p>Male palp of <italic><tp:taxon-name><tp:taxon-name-part taxon-name-part-type="genus" reg="Iranotricha">Iranotricha</tp:taxon-name-part><tp:taxon-name-part taxon-name-part-type="species" reg="lutensis">lutensis</tp:taxon-name-part></tp:taxon-name></italic> Zamani &amp; Marusik sp. n. <bold>a</bold> whole palp, prolateral <bold>b, d</bold> ventral <bold>c</bold> retrolateral <bold>e</bold> dorsal. Spine of the embolus is broken on Figure c. Abbreviations: <italic>Co</italic> conductor; <italic>Em</italic> embolus; <italic>Es</italic> embolic spine; <italic>Ta</italic> tegular apophysis.</p></caption><graphic xmlns:xlink="http://www.w3.org/1999/xlink" xlink:href="zookeys-777-017-g013.jpg" position="float" orientation="portrait" xlink:type="simple" id="oo_219714.jpg"/></fig><fig id="F14" position="float" orientation="portrait"><label>Figure 14.</label><caption><p>Bulb of <italic><tp:taxon-name><tp:taxon-name-part taxon-name-part-type="genus" reg="Iranotricha">Iranotricha</tp:taxon-name-part><tp:taxon-name-part taxon-name-part-type="species" reg="lutensis">lutensis</tp:taxon-name-part></tp:taxon-name></italic> Zamani &amp; Marusik, sp. n. <bold>a</bold> retrolateral <bold>b</bold> anterior <bold>c</bold> ventral <bold>d</bold> ventro-retrolateral. Embolic spine is broken. Scale bars 0.1 mm if not otherwise indicated. Abbreviations: <italic>Co</italic> conductor; <italic>Ec</italic> embolic invagination; <italic>Em</italic> embolus; <italic>Es</italic> embolic spine; <italic>Ta</italic> tegular apophysis.</p></caption><graphic xmlns:xlink="http://www.w3.org/1999/xlink" xlink:href="zookeys-777-017-g014.jpg" position="float" orientation="portrait" xlink:type="simple" id="oo_219715.jpg"/></fig><p>Female. Unknown.</p></tp:treatment-sec><tp:treatment-sec sec-type="comments" id="SECID0ERKBG"><title>Comments.</title><p>It is unclear whether the opening of the embolus is at the tip or before the loop, and as this is the only specimen available at this time, we did not dissect it.</p></tp:treatment-sec><tp:treatment-sec sec-type="ecology" id="SECID0EWKBG"><title>Ecology.</title><p>The holotype was collected wandering on sand dunes in a habitat lacking any vegetation (Figure <xref ref-type="fig" rid="F15">15d</xref>). Two subadult specimens were also observed (but not collected) in another locality while they were taking refuge under two large stones. Recently, the hottest place inhabited by spiders was reported to be the Death Valley, Inyo, California, with the highest ground temperature measured at 56.7 °C (<xref ref-type="bibr" rid="B5">Mammola et al. 2017</xref>), but the sand surface of the Lut Desert, where the holotype was collected, has been recently measured at temperatures as high as 78.2 °C (Akhani and Aghakouchak pers. comm., <xref ref-type="bibr" rid="B17">Zamani and Marusik 2018</xref>).</p><fig id="F15" position="float" orientation="portrait"><label>Figure 15.</label><caption><p>Live male specimens of <italic><tp:taxon-name><tp:taxon-name-part taxon-name-part-type="genus" reg="Iranotricha">Iranotricha</tp:taxon-name-part><tp:taxon-name-part taxon-name-part-type="species" reg="lutensis">lutensis</tp:taxon-name-part></tp:taxon-name></italic> Zamani &amp; Marusik, sp. n. (<bold>a–b</bold>) and <italic><tp:taxon-name><tp:taxon-name-part taxon-name-part-type="genus" reg="Pterotricha">Pterotricha</tp:taxon-name-part><tp:taxon-name-part taxon-name-part-type="species" reg="strandi">strandi</tp:taxon-name-part></tp:taxon-name></italic> (<bold>c</bold>), and type locality of <italic><tp:taxon-name><tp:taxon-name-part taxon-name-part-type="genus" reg="Iranotricha">I.</tp:taxon-name-part><tp:taxon-name-part taxon-name-part-type="species" reg="lutensis">lutensis</tp:taxon-name-part></tp:taxon-name></italic> Zamani &amp; Marusik, sp. n. (<bold>d</bold>).</p></caption><graphic xmlns:xlink="http://www.w3.org/1999/xlink" xlink:href="zookeys-777-017-g015.jpg" position="float" orientation="portrait" xlink:type="simple" id="oo_219716.jpg"/></fig></tp:treatment-sec><tp:treatment-sec sec-type="Records in Iran" id="SECID0E3MBG"><title>Records in Iran.</title><p>Kerman (Figure <xref ref-type="fig" rid="F16">16</xref>).</p><fig id="F16" position="float" orientation="portrait"><label>Figure 16.</label><caption><p>Distribution of <italic><tp:taxon-name><tp:taxon-name-part taxon-name-part-type="genus" reg="Pterotricha">Pterotricha</tp:taxon-name-part></tp:taxon-name></italic> spp. and <italic><tp:taxon-name><tp:taxon-name-part taxon-name-part-type="genus" reg="Iranotricha">Iranotricha</tp:taxon-name-part><tp:taxon-name-part taxon-name-part-type="species" reg="lutensis">lutensis</tp:taxon-name-part></tp:taxon-name></italic> Zamani &amp; Marusik, sp. n. in Iran (white symbols refer to literature records, and black symbols refer to our new data): <bold>1</bold><tp:taxon-name><tp:taxon-name-part taxon-name-part-type="genus" reg="Pterotricha">P.</tp:taxon-name-part><tp:taxon-name-part taxon-name-part-type="uncertainty-rank">cf.</tp:taxon-name-part><tp:taxon-name-part taxon-name-part-type="species" reg="dalmasi">dalmasi</tp:taxon-name-part></tp:taxon-name><bold>2</bold><italic><tp:taxon-name><tp:taxon-name-part taxon-name-part-type="genus" reg="Pterotricha">P.</tp:taxon-name-part><tp:taxon-name-part taxon-name-part-type="species" reg="kovblyuki">kovblyuki</tp:taxon-name-part></tp:taxon-name></italic> Zamani &amp; Marusik, sp. n. <bold>3</bold><italic><tp:taxon-name><tp:taxon-name-part taxon-name-part-type="genus" reg="Pterotricha">P.</tp:taxon-name-part><tp:taxon-name-part taxon-name-part-type="species" reg="lentiginosa">lentiginosa</tp:taxon-name-part></tp:taxon-name></italic> (?) <bold>4</bold><italic><tp:taxon-name><tp:taxon-name-part taxon-name-part-type="genus" reg="Pterotricha">P.</tp:taxon-name-part><tp:taxon-name-part taxon-name-part-type="species" reg="strandi">strandi</tp:taxon-name-part></tp:taxon-name></italic><bold>5</bold><italic><tp:taxon-name><tp:taxon-name-part taxon-name-part-type="genus" reg="Pterotricha">P.</tp:taxon-name-part><tp:taxon-name-part taxon-name-part-type="species" reg="montana">montana</tp:taxon-name-part></tp:taxon-name></italic> Zamani &amp; Marusik, sp. n. <bold>6</bold><italic><tp:taxon-name><tp:taxon-name-part taxon-name-part-type="genus" reg="Pterotricha">P.</tp:taxon-name-part><tp:taxon-name-part taxon-name-part-type="species" reg="pseudoparasyriaca">pseudoparasyriaca</tp:taxon-name-part></tp:taxon-name></italic><bold>7</bold><italic><tp:taxon-name><tp:taxon-name-part taxon-name-part-type="genus" reg="Iranotricha">I.</tp:taxon-name-part><tp:taxon-name-part taxon-name-part-type="species" reg="lutensis">lutensis</tp:taxon-name-part></tp:taxon-name></italic> Zamani &amp; Marusik, sp. n.</p></caption><graphic xmlns:xlink="http://www.w3.org/1999/xlink" xlink:href="zookeys-777-017-g016.jpg" position="float" orientation="portrait" xlink:type="simple" id="oo_219717.jpg"/></fig></tp:treatment-sec><tp:treatment-sec sec-type="distribution" id="SECID0ECRBG"><title>Distribution.</title><p>Lut Desert, southeastern Iran.</p></tp:treatment-sec><ref-list><ref id="B5"><mixed-citation xmlns:xlink="http://www.w3.org/1999/xlink" xlink:type="simple"><person-group><name name-style="western"><surname>Mammola</surname><given-names>S</given-names></name><name name-style="western"><surname>Michalik</surname><given-names>P</given-names></name><name name-style="western"><surname>Hebets</surname><given-names>EA</given-names></name><name name-style="western"><surname>Isaia</surname><given-names>M</given-names></name></person-group> (<year>2017</year>) Record breaking achievements by spiders and the scientists who study them. PeerJ 5: e3972. <ext-link xlink:type="simple" ext-link-type="doi" xlink:href="10.7717/peerj.3972">https://doi.org/10.7717/peerj.3972</ext-link></mixed-citation></ref><ref id="B17"><mixed-citation xmlns:xlink="http://www.w3.org/1999/xlink" xlink:type="simple"><person-group><name name-style="western"><surname>Zamani</surname><given-names>A</given-names></name><name name-style="western"><surname>Marusik</surname><given-names>YM</given-names></name></person-group> (<year>2018</year>) First investigation on the spider fauna (<tp:taxon-name><tp:taxon-name-part taxon-name-part-type="class">Arachnida</tp:taxon-name-part></tp:taxon-name>: <tp:taxon-name><tp:taxon-name-part taxon-name-part-type="order">Araneae</tp:taxon-name-part></tp:taxon-name>) of the Lut Desert, Iran. Acta Arachnologica. [in press]</mixed-citation></ref></ref-list></tp:taxon-treatment>
